# Supplementary material for: Significance of subepithelial deposits in patients diagnosed with IgA nephropathy
Source: PLoS One. 2019 Feb 20;14(2):e0211812. doi: 10.1371/journal.pone.0211812 (PMC6382354; doi:10.1371/journal.pone.0211812)
Supplement: S1 Data — (XLSX) [file pone.0211812.s001.xlsx]

## Sheet: IgAN
No	Sex	Age	Hypertension	Height	Body weight	sBP	dBP	Hb	WBC	CRP	TP	Alb	T-chol	TG	BUN	Cr	UA	IgA	CH50	C3	C4	hypocomplementemia	U pro(qulitative)	U pro(g/gCr)	Nephrotic syndrome	OB	sediment RBC	No Gl	Scl Gl	C Cre	FC Cre	F Cre	No Cre	C+FC Crescent	Seg Scl	Cre(%)	Global sclerosis (%)	M	E	S	T	C	IgG-M	IgG－GBM	IgA－M	IgA-GBM	IgM-M	IgM-GBM	C3－M
1	M	26	(-)	170	60	120	72	16	4500	0.25	6.5		154		13	1.1	6.1	351	30.7	58.4	21.1	Yes	(＋)	0.4	No	(－)	(0-4)	25	2	0	0	0	0	0	0	4	12	1	0	0	0	0	(-)	(-)	(+)	(-)	(+)	(-)	(+)
2	M	17	(-)	165.5	67.3	130	72	16.7	6400	0.1	7.7	5	138		17	1.1	7.6	332		81.3	28.8	No	(＋)	1	No	(3+)	(10-19)	10	0	0	2	0	2	2	0	0	0	0	0	1	0	1	(-)	(-)	(+)	(-)	(+)	(-)	(-)
3	F	53	(-)	151	55	130	80	12.3	4700	0.3	6.8	2.9	176		21.9	0.9	7.3	565	47	68	27	Yes	(1+)	2.797	No	(3+)	(5-9)	4	0	0	0	0	0	0	0	8.33333	2.77778	0	0	0	0	0	(-)	(-)	(+)	(-)	(+)	(-)	(+)
4	M	42	(-)	165	67	130	80	13.9	6000		6.7	4.5	149	177	16	1.5		327	31	55.6	21.7	Yes	(＋)		No	(＋)	(5-9)	4	0	0	0	0	0	0	0	23.8095	0	0	0	0	0	0	(-)	(-)	(+)	(-)	(+)	(-)	(+)
5	F	41	(-)	157.5	56	132	82	12.1	4900	0.25	7.1		203		11	0.9	5.4	355	36.4	75.1	25.5	No	(2+)	0.2	No	(3+)	(50-99)	14	1	0	3	0	3	3	0	0	0	0	0	1	1	1	(-)	(-)	(+)	(-)	(+)	(-)	(+)
6	F	18	(-)	153	46.8	110	50	12.5	7300	0.24	7	4.3	208		15	0.8		468	33	70.9	25.2	Yes	(＋)	0.2	No	(3+)	(0-4)	30	2	1	1	0	2	2	0	0	7.14286	1	0	0	0	1	(+)	(-)	(+)	(-)	(-)	(-)	(+)
7	F	19	(-)	154.5	53.5	110	66	12.2	6800	0.24	5	3	214	145	11	0.8		147	34			No	(3+)		No	(3+)	(>100)	11	1	0	4	0	4	4	0	30	30	1	0	0	0	2	(+)	(-)	(+)	(-)	(+)	(-)	(+)
8	M	23	(-)	163	58	112	70	11.8		1.02	6.6	3.8	161	64	10	0.9	3.5	462		50.2	39	Yes	(－)		No	(3+)	(50-99)	32	0	0	0	0	0	0	0	0	12.5	0	0	0	0	0	(-)	(-)	(+)	(-)	(-)	(-)	(+)
9	F	19	(-)	151.6	50.7	115	65	13.5	5100	0.24	7.5	4.6	247		21	1.3	7.1	383					(－)		No	(＋)	(20-49)	17	0	0	0	0	0	0	0	0	33.3333	1	0	0	0	0	(+)	(-)	(+)	(-)	(+)	(-)	(+)
10	F	67	(+)	154	54	151	88	13	7600	0.24	5.7	2.8	396	191	13	0.5	4.2	292		82.7	29.1	No	(2+)		No	(1+)	(5-9)	9	0	0	0	0	0	0	0	0	0	0	0	0	0	0	(-)	(-)	(+)	(-)	(-)	(-)	(-)
11	M	20	(-)	170.3	60	94	40	14.3	5200	0.05	7.4	4.6	173	61	18.8	0.9	8.7	257					(1+)		No	(3+)	(20-49)	20	1	1	3	0	4	4	1	30	0	0	0	1	0	1	(-)	(-)	(+)	(-)	(+)	(-)	(+)
12	F	15	(-)	162	46	115	60	12.8	11650	1.36	6.8	4.3	188	111	17	0.5	5.5	297		80.2	27.9	No	(1+)		No	(3+)	(>100)	20	0	0	7	0	7	7	1	0	0	1	1	1	0	2	(-)	(-)	(+)	(-)	(-)	(-)	(+)
13	M	15	(-)	143	33	130	68	12.1	4880	0.25	6.3	4.3	154	120	14	0.5	5.7	346	38.8	68.1	18.7	Yes	(±)		No	(2+)	(50-99)	10	0	0	3	0	3	3	0	0	0	0	1	0	1	2	(+)	(-)	(+)	(-)	(-)	(-)	(+)
14	M	47	(-)	175	75.5	120	70	14.8	5600	0.1	7.2	4.8	202	457	17.6	0.9	6.9	323					(－)		No	(3+)	(>100)	23	2	0	0	1	1	0	0	15.7895	5.26316	1	1	0	0	0	(-)	(-)	(+)	(-)	(-)	(-)	(+)
15	F	23	(-)	163	46.7	110	70	12.6	3100	0.25	6.9		176		12	0.5	3.7	534	38.7	64	19	Yes	(±)		No	(2+)	(20-49)	38	0	0	0	0	0	0	0	35	0	0	0	0	0	0	(+)	(-)	(+)	(-)	(+)	(-)	(+)
16	F	25	(-)	160	61	112	60	14	6900	0.1	6.6	4.6	180		9	1	3.7	574		79.2	23.2	No	(＋)	0.1	No		(>100)	4	0	0	0	0	0	0	0	0	0	0	0	0	0	0	(-)	(-)	(+)	(-)	(-)	(-)	(+)
17	F	51	(-)	153.6	48.3	122	72	10.4	3800	0.1	7	3.9	174	54	17	0.9	4.6	602	45.3	92.5	39.7	No	(＋)	0.4	No	(3+)	(50-99)	20	2	0	0	0	0	0	0	0	60	0	0	0	1	0	(-)	(-)	(+)	(-)	(-)	(-)	(+)
18	F	17	(-)	151	55	120	64	11.8	5800		7.2	4.6	210	60	12.9	0.5	3.7	319					(3+)		No	(3+)	(>100)	22	2	0	1	4	5	1	0	18.1818	0	1	0	0	0	1	(+)	(-)	(+)	(-)	(+)	(-)	(+)
19	F	39	(-)	156	47	114	60	11.2	3400	0.1	5.3	3.1	122	81	30	0.7	7.1	213	26.5	40.6	15.8	Yes	(＋)		No	(2+)	(10-19)	20	0	0	0	0	0	0	0	5.88235	0	1	1	0	0	0	(-)	(-)	(+)	(+)	(+)	(+)	(+)
20	F	27	(-)	158	46	120	70	10	7400	0.1	5.7	3.6	196	83	18	1.3	7.9	586	28.6	56	16	Yes	(＋)	1.2	No	(2+)	(10-19)	30	10	0	3	0	3	3	0	0	0	1	0	0	1	1	(-)	(-)	(+)	(-)	(+)	(-)	(+)
21	M	53	(-)	179	70	110	70	14	7000	0.1	7.5	5.1	167	137	18	0.9	4.5	328	36.5			No	(2+)		No	(3+)	(50-99)	3	1	0	0	0	0	0	0	0	0	0	0	0	0	0	(-)	(-)	(+)	(-)	(-)	(-)	(+)
22	F	49	(-)	153	53	132	80	11.1	9300	0.23	5.2	2.9	259	238	20	2.01	7.1	228	44.9	70	32.4	Yes	(3+)	1.58	No		(0-4)	15	11	1	2	1	4	3	0	0	0	0	0	0	2	1	(-)	(-)	(+)	(-)	(+)	(-)	(+)
23	F	15	(-)	154.5	55	120	80	13	12700	0.3	5	3.3	341	156	11	0.6	0.6	294	24	92	33	Yes	(3+)	2.22	No	(2+)	(20-49)	5	3	0	0	0	0	0		0	0	0	0	1	0	0	(-)	(-)	(+)	(-)	(+)	(-)	(+)
24	F	36	(-)	148.2	44.5	100	60	8.5	6600	0.1	6	3.8	238	119	16	1.44	4.5	407.6	35.9	72.6	34.3	Yes	(2+)	1.8	No	(2+)	(50-99)	8	2	3	2	0	5	5	2	4.16667	0	1	1	1	1	2	(+)	(-)	(+)	(-)	(+)	(-)	(+)
25	F	43	(+)	158	56	160	90	11.4	6400	0.1	5.8	3.4	197	234	10.1	1	4	251	47.5	66	25	Yes	(2+)		No	(3+)	(20-49)	11	3	1	0	0	1	1	1	23.5294	2.94118	0	1	1	0	1	(-)	(-)	(+)	(-)	(+)	(-)	(+)
26	F	55	(-)	150	53.5	130	70	12.2	4400		6.3	4	154		12	0.7		468							No			5	3	0	0	0	0	0	0	0	0	1	0	0	0	0	(-)	(-)	(+)	(-)	(+)	(-)	(-)
27	F	76	(+)	158	55.6	182	96	10.3	6800	3.1	6.4	4.4	210	90	22.2	1.3	5.2	317					(3+)		No	(3+)	(>100)	10	2	0	3	3	6	3	1	0	0	0	1	1	1	2	(-)	(-)	(+)	(-)	(-)	(-)	(-)
28	M	16	(-)	186.5	72.5	110	60	15.1	6180	0.1	7	5.1	155	126	17	0.7	6.9	242		70.1	16.1	Yes	(2+)		No	(3+)	(>100)	2	0	0	0	0	0	0	0	25	6.25	0	0	0	0	0	(-)	(-)	(+)	(-)	(-)	(-)	(+)
29	F	26	(+)	153	58	140	84	13.1	7700	0.4	7.7	4.1	391	366	12.9	0.77	0.7	311	57.1	110	39	No	(2+)	1.09	No	(3+)	(5-9)	8	1	0	0	0	0	0	1	0	0	0	1	1	0	0	(-)	(-)	(+)	(-)	(-)	(-)	(+)
30	M	22	(-)	169	59.2	130	80	14.4	3800	3	6.7	3.9	190	82	7.2	0.74	6.6	337	18.8	34	38	Yes	(±)	0.1	No	(2+)	(>100)	20	0	0	0	0	0	0	0	22.2222	11.1111	1	0	0	0	0	(-)	(-)	(+)	(-)	(-)	(-)	(+)
31	M	41	(-)	170.2	63.6	120	70	15.3	5500	0.02	6.2	4.1	185	113	16.4	0.83	7.1	265	40.2	99.3	20.9	No	(＋)	0.47	No	(－)	(0-4)	4	0	0	0	0	0	0	0	0	0	0	0	0	0	0	(-)	(-)	(+)	(-)	(-)	(-)	(+)
32	M	21	(-)	170.5	80.3	120	62	15.8	9580	0.01	6.7	4.6	241	167	15.8	0.82	6.9	286	30.4	104.3	15.9	No	(＋)	0.3	No	(2+)	(20-49)	10	0	0	0	0	0	0	1	0	0	0	1	1	0	0	(-)	(-)	(+)	(-)	(-)	(-)	(+)
33	F	33	(-)	150.5	46.4	114	70	12.8	4700	0.01	5.7	3.4	185	109	20.3	0.99	7	250		80	21.5	No	(3+)	0.1	No	(3+)	(20-49)	15	9	0	1	0	1	1	3	0	10	1	1	1	1	1	(-)	(-)	(+)	(+)	(-)	(-)	(+)
34	F	70		157	69	110	62									0.88		207.1	33.9	94.1	35.8	No	(3+)	14.6	No		(0-4)	10	2	0	0	0	0	0	0	16.6667	0	0	0	0	0	0	(+)	(-)	(+)	(-)	(+)	(-)	(+)
35	M	18	(-)	179.5	65.8	102	64	13.8	7500	0.56	7	4.1	159	85	15.4	0.87	7.1	278.1	42.3	135.4	26.6	No	(－)	0.2	No	(2+)	(20-49)	10	0	1	0	0	1	1	0	5.55556	0	0	0	0	0	1	(-)	(-)	(+)	(-)	(-)	(-)	(+)
36	F	18	(-)	158.6	48.5	126	70	11.8	5400	0.01	6.7	4.3	164	90	16.1	0.53	4.9	265.7	30.1	93.4	11	No	(2+)	0.3	No	(3+)	(20-49)	20	1	1	3	4	8	4	0	15.6863	3.92157	0	0	0	0	1	(-)	(-)	(+)	(-)	(-)	(-)	(+)
37	F	38	(-)	152	52	126	88	11.8	5630	0.1	7.6		172		17.1	0.6	5.9	284					(3+)		No	(3+)	(10-19)	10	0	1	0	0	1	1	0	0	0	0	0	0	0	1	(-)	(-)	(+)	(-)	(-)	(-)	(+)
38	M	59	(+)	167.3	65.8	130	70	11.3	7900	0.36	4	1.6	253	64	16	0.65	7	172	35.2			No	(2+)	3	No	(2+)	(20-49)	10	6	0	0	1	1	0	0	0	0	0	0	0	0	0	(-)	(-)	(+)	(+)	(+)	(-)	(+)
39	M	26	(-)	170	71.5	102	70	14.6	4800	0.2	7.4	5	203		20.1	1.2	6	272		134	28.2	No	(2+)		No	(±)	(>100)	13	1	3	2	0	5	5	2	0	0	0	0	1	0	2	(+)	(-)	(+)	(-)	(-)	(-)	(+)
40	F	18	(-)	160	49.2	100	50	13.4	8600	0.1	6.1	4.5	163		14	0.5	3.5	156		78.3	13.1	No	(－)		No	(－)	(0-4)	16	1	0	0	2	2	0	0	0	0	0	0	0	0	0	(+)	(-)	(+)	(-)	(+)	(-)	(+)
41	F	17	(+)	162.5	47	170	96	9.8	7980		7	1.5	164	146	28.8	2.3	4.8	202	44.3	115	52	No	(1+)	0.5	No	(3+)	(0-4)	16	0	0	0	0	0	0	0	23.8095	0	0	1	0	1	0	(+)	(-)	(+)	(-)	(-)	(-)	(+)
42	F	16						13.3	7290	0.2	7.2	4.7	168	50	10.3	0.5	5.2	170	28	75.7	22.7	Yes	(1+)	0.25	No	(3+)	(20-49)	9	1	0	1	1	2	1	1	0	12.5	0	0	1	0	1	(-)	(-)	(+)	(-)	(-)	(-)	(+)
43	M	22	(-)	168	66.1	120	70	15.3	5800	0.1	7.1	4.8	191		12	0.7	6.2	248		114	20.2	No	(1+)		No	(1+)	(10-19)	17	0	0	3	2	5	3	3	0	0	0	1	1	0	1	(-)	(-)	(+)	(-)	(-)	(-)	(+)
44	M	45	(+)	167.1	61.5	140	90	14.5	8200	0.3	6.3	3.9	238		23.2	1	1.2	345		85	19	No	(2+)		No	(2+)	(5-9)	1	1	0	0	0	0	0	0	5.71429	2.85714	0	0	0	0	0	(+)	(-)	(+)	(-)	(+)	(-)	(+)
45	M	18	(-)	176.5	63.5	120	65	16.7	9300	0.19	7.3		164	93	7.6	0.86	4.6	499	30.7	82.8	14.5	No	(＋)	4.28	No	(3+)	(20-49)	23	0	1	1	0	2	2	2	0	0	0	0	1	0	1	(+)	(-)	(+)	(-)	(+)	(-)	(+)
46	M	46	(-)	181	69	132	80	14.4	3970		6.8	4.3	215	101	17.7	1	5.2	205					(1+)	1.7	No	(1+)	(10-19)	14	2	0	1	0	1	1	1	0	0	0	0	1	0	1	(-)	(-)	(+)	(-)	(+)	(-)	(+)
47	M	17		188.2	75.7	122	88	13.7	5230	0.01	6.6	4.4	190		17	1	7.9	276	28.9	84.2	15.9	Yes		2.1	No	(3+)	(>100)	33	3	4	2	0	6	6	0	7.14286	7.14286	1	1	0	1	1	(+)	(-)	(+)	(+)	(-)	(-)	(+)
48	F	26	(-)	156	66.2	120	70	13	8400		6	3.5	299	163	9	0.5	5	263		124	26.9	No	(3+)	1.5	No	(2+)	(5-9)	41	1	8	1	0	9	9	1	0	4	0	1	1	0	1	(-)	(-)	(+)	(-)	(+)	(-)	(+)
49	F	42	(-)	161	69	132	80	12.9	6200	0.2	6.2	3.6	320	279	13.1	0.8	7	504		149	28	No	(3+)	2.28	No	(2+)	(20-49)	4	2	0	1	0	1	1	0	0	23.5294	0	0	0	1	1	(+)	(+)	(+)	(+)	(+)	(-)	(+)
50	F	49	(-)	160.4	58.6	108	66	13.8	10500	0.27	5.6	3.5	212	156	11.5	0.66	4.7	191	37.6	105	28.4	No	(2+)	0.6	No	(＋)	(5-9)	21	5	0	0	0	0	0	0	20	0	1	0	0	0	0	(-)	(-)	(+)	(-)	(-)	(-)	(+)
51	F	17	(-)	153	62	115	64	13	8100		6.4	4.2	159		13.8	0.8	4.6	299	28.1	70.4	19.5	Yes	(2+)		No	(3+)	(>100)	11	1	0	1	0	1	1	2	22.7273	9.09091	0	0	1	0	1	(-)	(-)	(+)	(-)	(+)	(-)	(+)
52	M	16		180.2	69.7	122	56	12.7	3500	0.07	6.4	3.6	138	50	11	0.9	3.4	276		79.3	12.2	No	(1+)		No		(50-99)	12	0	0	0	0	0	0	0	0	0	0	1	0	0	0	(-)	(-)	(+)	(-)	(+)	(-)	(+)
53	M	31	(-)	172.7	56.1	120	60	15.8	5800	0.12	7	4.6	247	117	11.7	0.83	5.3		32.2	104.6	22.3	No	(－)	0.1	No	(2+)	(10-19)	45	3	0	0	0	0	0	0	9.09091	9.09091	0	0	0	0	0	(-)	(-)	(+)	(-)	(-)	(-)	(-)
54	F	51	(-)	161.5	55.5	116	70	10.6	5600	0.1	6.1	5.5	194	114	11.5	0.9	7	269					(2+)	2.39	No	(3+)	(>100)	18	4	0	0	0	0	0	2	0	0	1	0	1	1	0	(-)	(-)	(+)	(-)	(+)	(-)	(+)
55	F	43	(-)	158.5	55	160	80	12.2	7400	0.28	7.2	3.8	178	64	9.6	0.85	5.1	404	36.4	109.7	20	No	(2+)	1	No	(2+)	(20-49)	29	12	0	1	0	1	1	1	35.2941	0	1	0	1	1	1	(-)	(-)	(+)	(+)	(+)	(-)	(+)
56	M	53	(-)	167	69.7	150	80	12.2	5800		5.7	3.5	218	138	18.8	1.17	6.3	260	33.7	98.8	30.7	No	(2+)	1.7	No	(3+)	(>100)	6	0	0	1	1	2	1	0	10	0	0	0	0	0	1	(-)	(-)	(+)	(-)	(+)	(-)	(+)
57	M	58	(-)	167	61.5	136	64	11.3	4300		5.6		215	111	14	0.8	2.7	275	33.9	67.6	32.5	Yes	(3+)	1.9	No	(3+)	(50-99)	17	1	0	2	1	3	2	0	3.57143	0	1	0	0	1	1	(-)	(-)	(+)	(-)	(+)	(-)	(+)
58	F	50	(-)	152	52	180	100	13.5	4200	0.11	6.7	4	253	307	12.1	0.68	5.5	358	38.8	110.7	27.3	No	(2+)	0.9	No	(2+)	(10-19)	26	5	0	2	2	4	2	2	0	2.5641	0	0	1	0	1	(-)	(-)	(+)	(-)	(-)	(-)	(+)
59	M	19		175.6	62.5	100	50	14.3	6500	0.09	6	3.9	233	84	14	1.1	6.4	214		95.9	11.4	No	(3+)		No		(20-49)	13	2	0	1	0	1	1	0	11.5385	0	0	0	0	0	1	(+)	(-)	(+)	(-)	(+)	(-)	(+)
60	F	32		157.1	55	110	66	11.7	6300	0.18	6.6	4.2	168	32	16	0.5	1.4	208		62.1	10.3	Yes	(1+)		No		(50-99)	59	1	3	3	0	6	6	1	35.2941	2.94118	0	0	1	0	1	(+)	(-)	(+)	(-)	(-)	(-)	(+)
61	F	34	(-)	164.9	50.5	130	80	12.1	6500	0.1	7		188		20.3	0.6	3.5	310		87	26	No	(3+)		No	(3+)	(20-49)	9	1	3	3	0	6	6	0	0	1.23457	1	0	0	0	2	(-)	(-)	(+)	(-)	(-)	(-)	(+)
62	F	49	(-)	151.5	47.2	130	80	10.7	3660	0.5	6.9		204	41	11.7	0.5	3.9	257					(1+)	0.9	No	(2+)	(10-19)	9	0	0	3	0	3	3	1	0	0	0	0	1	0	2	(-)	(-)	(+)	(-)	(-)	(-)	(+)
63	F	28	(-)	166.7	56.2	110	80	13.2	4740	0.03	7.7	4.6	196	40	16.2	0.69	4.4	304	40.5	123	21.1	No	(2+)	0.3	No	(3+)	(>100)	47	0	0	0	0	0	0	0	0	0	0	0	0	0	0	(+)	(-)	(+)	(-)	(-)	(-)	(+)
64	M	65		168.9	71.6	140	82	14.4	5200	0.1	5.5	3.2	334		54	2.3	10.6	157		126	42.6	No	(2+)	2.6	No	(3+)	(20-49)	16	8	0	1	1	2	1	0	0	0	0	1	0	0	1	(-)	(-)	(+)	(+)	(-)	(-)	(+)
65	F	17	(-)	146.7	39	100	60	13	5200	0.1	7.3	4.5	182	62	10.7	0.8	5.7	478	39.4	119	26	No	(±)	0.07	No	(2+)	(10-19)	16	0	0	0	0	0	0	0	0	0	1	0	0	0	0	(-)	(-)	(+)	(-)	(+)	(-)	(+)
66	M	58	(+)	160	49	142	90	15	6500	1.9	6.1	3.7	203	59	17.7	0.8	4	246	45	91	33	No	(1+)		No	(±)	(0-4)	22	1	0	0	0	0	0	1	2.5	0	0	0	1	0	0	(-)	(-)	(+)	(-)	(-)	(-)	(-)
67	F	72	(+)	150	50.5	170	120	11.6	4900	0.03	4.8	2.5	357	113	14.5	0.79	5	405	34.2	117.1	30.3	No	(3+)	3.026	No	(3+)	(20-49)	18	3	0	1	1	2	1	3	5.26316	0	0	0	1	0	1	(-)	(-)	(+)	(-)	(+)	(-)	(+)
68	F	48	(+)	149.7	79.5	142	92	13.9	7100	0.1	7.2	3.9	238	145	22.6	0.8	6.9	226	45	122	35	No	(2+)		No	(3+)	(>100)	9	1	1	1	0	2	2	0	3.7037	0	0	0	0	0	1	(-)	(-)	(+)	(+)	(-)	(-)	(+)
69	M	16	(-)	168	61	116	62	13.3	4900	0.3	7.1	4.2	164	109	15	0.9	4.5	181	32	93	25.7	No	(－)		No	(3+)	(>100)	30	0	0	0	0	0	0	0	0	0	0	0	0	0	0	(-)	(-)	(+)	(-)	(-)	(-)	(+)
70	F	18	(-)		50	110	60	13.3	5300	0.05			182	77	11.7	0.7	5.8	267	45	130	21.3	No	(1+)	0.26	No	(3+)	(20-49)	25	1	0	0	0	0	0	0	0	0	1	1	0	0	0	(-)	(-)	(+)	(-)	(+)	(-)	(+)
71	M	16	(-)	165.5	54.5	100	60	13.5	7900	0.3	6.8	3.9	152	96	12.8	1.1	6.3	578	45	151	39.3	No	(2+)	0.7	No	(3+)	(>100)	10	1	0	0	0	0	0	0	3.22581	0	1	0	0	0	0	(-)	(-)	(+)	(-)	(-)	(-)	(+)
72	M	26	(-)	184.5	68.05	131	82	14	4000	0.1	6.5		109	76	8.7	0.8	5.6	452	29.4	80.4	14.5	Yes	(1+)	0.4	No	(3+)	(>100)	22	0	0	0	0	0	0	0	0	0	1	0	0	0	0	(-)	(-)	(+)	(-)	(-)	(-)	(+)
73	F	15	(-)	151.9	44.6	108	55	9.8	5180	0.02	6.9	4.1	197	63	15.8	0.52	4.2	173	33.8	102	12.8	No	(1+)	0.216	No	(3+)	(10-19)	11	0	0	2	0	2	2	1	0	0	1	0	1	0	1	(-)	(-)	(+)	(-)	(-)	(-)	(+)
74	F	49		148	44	96	54	11.1	6700	0.56	7.4	4.2	233		22	0.7		508		107	23.2	No			No			19	4	0	1	0	1	1	0	18.1818	9.09091	1	1	0	0	1	(-)	(-)	(+)	(-)	(+)	(-)	(-)
75	F	16	(-)	157.8	49.6	94	55	12.4	7160	0.05	7.2	4.3	145	47	13.6	0.67	3.7	288	37	105	24	No	(1+)	0.18	No	(3+)	(20-49)	12	0	1	1	0	2	2	1	0	0	0	0	1	0	1	(+)	(-)	(+)	(-)	(-)	(-)	(+)
76	F	24	(-)	151.2	42.7	125	59	12.6	7600	0.04	6.8	4	228		12.8	0.59	5.2	602	35.8	89	18.6	No	(1+)	0.3	No		(>100)	30	1	0	1	0	1	1	4	31.25	0	1	1	1	0	1	(-)	(-)	(+)	(-)	(-)	(-)	(+)
77	F	15		161.6	52.2	120	60	11.5	5700	0.05	6.5		103	101	12	0.7	4.2	233		98.7	18.6	No	(2+)	0.9	No	(3+)	(50-99)	34	0	1	1	0	2	2	0	6.66667	6.66667	1	1	0	0	1	(-)	(-)	(+)	(-)	(+)	(-)	(+)
78	M	25		172	71.5	100	70	13.8	6500	0.05	7.1		223	182	14	0.9	5.9	343		90.4	15.6	No	(－)		No	(±)	(10-19)	16	1	0	0	0	0	0	0	10	0	1	1	0	1	0	(-)	(-)	(+)	(-)	(+)	(-)	(+)
79	F	27		170.2	70.1	90	58	12.4	7100	0.05	6.7	4.7	199	49	12	0.6	4	150		74.9	17.5	No	(－)		No		(5-9)	42	1	0	0	0	0	0	0	40	5	1	0	0	0	0	(-)	(-)	(+)	(-)	(-)	(-)	(+)
80	M	44	(-)	168	75	110	72	13.2	6200	0.06	6.5	4.2	173	89	14.9	0.8	3.8	269		109	27	No	(－)	0.1	No	(3+)	(>100)	20	1	0	1	0	1	1	0	12.5	6.25	0	0	0	0	1	(-)	(-)	(+)	(-)	(+)	(-)	(+)
81	M	32	(-)	167	65.8	130	60	13.6	11800	0.08	7.1	4.2	192	183	16.4	1.03	5.7	442	40.5	106.3	22.7	No	(1+)	0.9	No	(2+)	(5-9)	16	0	0	0	0	0	0	0	8.69565	0	1	0	0	0	0	(-)	(-)	(+)	(-)	(+)	(-)	(+)
82	M	15	(-)	151	43.5	108	68	15.5	6200	0.3	7.2	4.2	156		11.9	0.6	4.9	362	34	102	14	No	(±)	0.08	No	(1+)	(20-49)	5	0	0	0	0	0	0	0	0	4	0	0	0	0	0	(-)	(-)	(+)	(-)	(-)	(-)	(+)
83	F	42	(-)	158.5	41.8	130	80	10.3	4800	0.3	6.6	3.7	157	55	12.4	0.6	3.6		23	79	15	Yes	(3+)		No	(3+)	(>100)	9	0	0	0	0	0	0	0	0	0	0	0	0	0	0	(-)	(-)	(+)	(+)	(+)	(-)	(+)
84	F	56	(+)	150	56	152	78	11	7000	7.7	6.4	3.3	197	101	27.6	1	5.8	426	59	153	32	No	(2+)	0.96	No	(2+)	(10-19)	12	0	2	0	0	2	2	0	0	0	0	1	0	1	1	(-)	(-)	(+)	(+)	(-)	(-)	(+)
85	F	44		145.5	51.7	120	70	13.1	5800	0.16	6.7	4.1	255	60	14	0.8	3.7	195		91.9	22.6	No	(2+)		No	(2+)	(20-49)	25	4	0	2	3	5	2	0	3.44828	6.89655	1	1	0	0	1	(-)	(-)	(+)	(-)	(+)	(-)	(+)
86	F	23	(-)	164	51.4	104	70	12.3	6400	0.3	7	4.5	227		14.8	0.7	5.2	266		76	24	No	(1+)		No	(3+)	(50-99)	37	4	0	0	3	3	0	1	3.33333	0	1	1	1	0	0	(-)	(-)	(+)	(-)	(-)	(-)	(+)
87	F	47	(-)	154	54.5	130	70	9	5000	0.04	5.8	3.3	143	63	9.7	0.47	3.9	344	33.8	98.3	18.9	No	(2+)	0.4	No	(3+)	(20-49)	14	0	0	0	2	2	0	0	0	0	1	0	0	0	0	(+)	(-)	(+)	(-)	(-)	(-)	(+)
88	F	39	(-)	148	50.2	110	80	11.2	6900	1.66	7	2.6	192	56	7.7	0.56	3.1	351	37.7	98.3	17.3	No	(3+)	0.6	No	(3+)	(>100)	13	0	5	1	1	7	6	1	5.88235	0	0	0	1	0	2	(-)	(-)	(+)	(-)	(-)	(-)	(+)
89	M	30	(-)	177.8	66.6	115	50	13.8	7000	0.04	7	4.4	185	108	13	0.76	6.3	327	39.6	108.9	27.8	No	(－)	0.2	No	(3+)	(50-99)	32	0	0	3	0	3	3	0	38.4615	7.69231	1	1	0	0	1	(-)	(-)	(+)	(-)	(+)	(-)	(+)
90	F	29	(-)	158	64.1	120	59	10.3	6800	0.1	7.2	4.5	214		12	0.64	4.4	262		93.5	25.4	No	(＋)	0.3	No	(3+)	(20-49)	9	1	0	1	0	1	1	0	0	0.862069	1	0	0	0	1	(-)	(-)	(+)	(-)	(-)	(-)	(+)
91	F	47	(+)	155.7	51.4	148	88	13.5	5900	0.03	7	4.6	200	154	22.3	1.28	7.2	592	41.4	80.6	14	No	(3+)	1.3	No	(2+)	(5-9)	7	4	0	0	0	0	0	0	0	0	0	0	0	2	0	(-)	(-)	(+)	(-)	(-)	(-)	(+)
92	M	43	(-)	182.6	78.7	120	70	14.7	8400	0.07	6.8	4.6	326	158	12.5	0.88	7	407	37.2	126	22.8	No	(1+)	0.3	No	(3+)	(50-99)	16	0	0	0	0	0	0	0	0	9.09091	0	0	0	0	0	(-)	(-)	(+)	(-)	(-)	(-)	(+)
93	M	63	(+)	169.2	66	129	82	13	5140	0.1	7.2	4.4	249	142	24	1.4	9						(2+)	0.918	No	(2+)	(5-9)	12	8	0	0	0	0	0	1	2.94118	0	0	0	1	2	0	(+)	(-)	(+)	(+)	(-)	(-)	(+)
94	M	47	(-)	161	60	114	72	15.5	7600	0.04	6.7	4.1	245	155	19	1.1	6.1	266	37.4	118.3	31.4	No	(＋)	0.6	No	(3+)	(5-9)	41	9	0	7	4	11	7	3	0	0	1	0	1	1	1	(-)	(-)	(+)	(-)	(+)	(-)	(+)
95	F	67	(+)	147	56	160	84	11.7	7290	0.06	6.6		246	148	16	0.9	6.9	393	47	129	28.3	No	(1+)		No	(2+)	(10-19)	12	2	0	0	0	0	0	0	7.69231	15.3846	0	0	0	0	0	(-)	(-)	(+)	(-)	(-)	(-)	(+)
96	F	34	(-)	152.5	51.8	110	66	12.2	6100	0.03	6.4	4	190	75	14.7	0.66	4.8	356	33	74.8	14.8	No	(±)	0.1	No	(2+)	(>100)	22	1	0	3	0	3	3	0	22.2222	0	0	0	0	0	1	(-)	(-)	(+)	(-)	(-)	(-)	(+)
97	F	30	(-)	167	55	102	60	11.7	4730	0.02	7.1	4.1	235	83	13.8	0.58	4.2	363	29.5	80.4	11	Yes	(1+)	0.119	No	(3+)	(>100)	16	3	1	0	0	1	1	0	0	0	1	0	0	0	1	(+)	(-)	(+)	(-)	(+)	(-)	(+)
98	F	16	(-)	158	53	124	66	12.1	4500	0.3	7	4.6			13.2	0.5	3.8	231	33	78	16	No	(2+)	0.28	No	(3+)	(10-19)	18	0	0	1	0	1	1	0	13.2075	7.54717	0	0	0	0	1	(-)	(-)	(+)	(-)	(+)	(-)	(+)
99	F	67	(-)	157.5	54.2	120	74	11.3	7600		6.8	3.9	131	127	19.9	1.1	6.9	483	37	99	23	No	(2+)	0.8	No	(3+)	(0-4)	13	2	0	0	0	0	0	1	0	0	0	0	1	0	0	(-)	(-)	(+)	(-)	(-)	(-)	(+)
100	M	67	(+)	165		160	90	9.4	5700	2.47	4.8	2.7	215	88	15.8	2.1	6.2	350	46	115	47	No	(3+)	10	Yes	(3+)	(20-49)	30	5	0	0	8	8	0	2	0	0	0	0	1	1	0	(-)	(-)	(+)	(-)	(-)	(-)	(-)
101	F	34	(-)	151.4	42.1	110	78	14.8	14100	0.35	7.5	3.1	164	83	12	0.6	3.9	305	43	114	30.7	No	(2+)	0.6	No	(3+)	(50-99)	23	2	0	0	0	0	0	0	0	0	0	0	0	0	0	(-)	(-)	(+)	(-)	(+)	(-)	(+)
102	M	51	(-)	174	64	124	80	13.7	8000	0.06	6.5	3.9	284	105	16.4	1.18	8.1	342	37.4	93.8	19.1	No	(2+)	0.7	No	(3+)	(50-99)	12	0	0	0	0	0	0	0	15	5	1	0	0	0	0	(+)	(-)	(+)	(-)	(+)	(-)	(+)
103	F	42	(+)	157.3	56.7	128	78	8.9	4700	0.12	6.7	4.1	248	171	12.3	0.77	5.2						(1+)	0.42	No	(＋)	(0-4)	15	7	0	0	0	0	0	0	36.3636	9.09091	0	0	0	1	0	(-)	(-)	(+)	(-)	(+)	(-)	(+)
104	M	70	(-)	169.8	56.5	174	102	9.8	5600	0.52	7.6	2.8	131	74	19.9	1.3	6.7	805		77	21	No	(＋)	0.49	No	(3+)	(50-99)	22	5	0	3	2	5	3	2	5.88235	5.88235	1	0	1	1	1	(-)	(-)	(+)	(-)	(+)	(-)	(+)
105	M	32	(-)	174.4	61.4	104	70	15.2	4400	0.09	7.2	4.7	118		12	0.8	7.8			78.7	17.8	No	(2+)		No	(－)	(0-4)	17	0	0	0	0	0	0	0	0	0	0	0	0	0	0	(-)	(-)	(+)	(-)	(+)	(-)	(-)
106	M	69	(+)	165	73.8	158	70	8.9	5400		6.9	3	172	128	30	3.7		619		124	31.5	No	(3+)	3	No	(3+)	(>100)	19	1	0	1	0	1	1	0	20	5	1	1	0	1	1	(-)	(-)	(+)	(-)	(+)	(-)	(+)
107	F	19	(-)	163.5	48	108	60	12.2	5900	0.1	6.2	4.3			16.2	0.6	3.8	135	37	87	21	No	(1+)	0.09	No	(3+)	(50-99)	18	0	1	0	3	4	1	1	5.40541	0	0	0	1	0	1	(-)	(-)	(+)	(-)	(+)	(-)	(+)
108	M	19	(-)	172.5	61.5	126	56	13.8	4400	0.03	7.3	4.7	177	38	9.6	0.71	5.4	459	44.1	128	23	No	(±)	0.35	No	(3+)	(20-49)	17	1	0	1	0	1	1	0	0	0	1	1	1	0	1	(-)	(-)	(+)	(-)	(+)	(-)	(+)
109	F	56	(+)	155.5	59	145	82	12.3	4700	0.1	5.5	3.2	225	82	19.7	2.3	7.9	489	41.4	57	37	Yes	(2+)		No	(2+)	(10-19)	9	4	0	0	2	2	0	0	0	0	0	0	0	1	0	(-)	(-)	(+)	(-)	(+)	(-)	(+)
110	M	56	(+)	166	57	160	92	14.9	7800	0.1	5.8	3.2			14	1	10.4	365	38	77	17	No	(2+)	6.7	No	(±)	(10-19)	12	3	0	0	0	0	0	0	0	0	0	0	0	0	0	(-)	(-)	(+)	(+)	(+)	(+)	(+)
111	M	42	(+)	178	69.1	141	83	14.2	7150	0.1	4.9	3.3	266	162	15.7	1.4	6.5	385		126	27.1	No	(3+)	3.89	No	(2+)	(20-49)	18	3	0	0	0	0	0		0	0	0	0	1	1	0	(-)	(-)	(+)	(-)	(+)	(-)	(+)
112	M	29	(-)	183	70	136	83	14.2	5590	0.01	6.5	4.4	204	61	16.5	0.82	6.5	247	22	60.1	14.6	Yes	(1+)	0.44	No	(2+)	(10-19)	18	3	0	4	0	4	4	2	5.26316	5.26316	1	0	1	0	1	(-)	(-)	(+)	(-)	(-)	(-)	(+)
113	F	29	(-)	164.5	52	120	70	11.4	6200		6	4.2	252	54	8.9	0.6	4.1	326	51	95	17	No	(2+)	0.5	No	(±)	(0-4)	13	1	0	0	0	0	0	0	0	0	0	0	0	0	0	(-)	(-)	(+)	(-)	(+)	(-)	(+)
114	F	49	(+)	146.8	48.3	140	80	11.7	7800	0.3	6.7	3.7			10.4	0.8	6.5	483		95	32	No	(＋)	0.2	No	(3+)	(20-49)	40	4	0	3	0	3	3	2	4.16667	0	0	0	1	0	1	(-)	(-)	(+)	(-)	(+)	(-)	(+)
115	F	16	(-)	162.8	52.5	130	70	12.5	8100	0.05	6.3	4	271		9	0.7	3.2	167		95.5	16	No	(3+)		No	(3+)	(50-99)	51	2	4	4	0	8	8	3	4.54545	4.54545	0	1	1	0	1	(+)	(-)	(+)	(+)	(+)	(-)	(+)
116	M	40	(-)	168.8	81.1	130	80	15.8	6600	0.23	7.4	4.3	220	214	13	0.8	6.1	510		101	22.5	No	(2+)	0.6	No	(3+)	(>100)	48	2	0	6	0	6	6	4	14.2857	0	0	0	1	0	1	(-)	(-)	(+)	(-)	(+)	(-)	(+)
117	F	53	(+)	150	56	134	80	15	6700	0.12	7.3	4.4	217	80	15.6	0.88	7.7	372		121	27.4	No	(2+)		No	(－)	(0-4)	9	5	0	0	0	0	0	0	0	50	0	0	0	1	0	(-)	(-)	(+)	(-)	(-)	(-)	(-)
118	M	50	(+)	166	64	150	90	12.5	5930	0.1	6		182	72	25.4	1.5		279	42			No	(2+)	1.4	No	(3+)	(10-19)	11	4	0	3	1	4	3	2	5.55556	0	1	0	1	0	2	(-)	(-)	(+)	(-)	(-)	(-)	(+)
119	M	17	(-)	157.1	51.7	110	46	15	5000	0.04	5.8	3.9	199	114	12	0.72	6	246	38.4	100.8	25.6	No	(3+)	2.2	No	(3+)	(>100)	17	0	2	2	2	6	4	3	29.4118	0	1	1	1	0	1	(+)	(-)	(+)	(-)	(-)	(-)	(+)
120	M	17	(-)	169	50.7	116	70	16.6	8200	0.01	7.1	4.6	158	96	11.9	0.7	3	235	36.3	83.6	18	No	(3+)	0.3	No	(3+)	(>100)	40	0	1	3	0	4	4	3	0	13.3333	1	1	1	0	1	(-)	(-)	(+)	(-)	(-)	(-)	(+)
121	F	46	(-)	152	46.8	96	60	13.6	6500	0.1	6.9	4.3	205	65	15.5	1	4.8	211	43	127	26.5	No	(1+)	0.5	No	(3+)	(20-49)	10	2	0	0	0	0	0	1	0	3.44828	0	0	1	1	0	(-)	(-)	(+)	(-)	(+)	(-)	(+)
122	M	61	(+)	169	71	137	86	13.8	7420	0.6	7.4	3.5	125	55	22	1.1	6						(2+)	1.99	No	(3+)	(>100)	10	3	0	3	0	3	3	0	0	5.88235	1	0	0	1	2	(-)	(-)	(+)	(-)	(-)	(-)	(-)
123	F	16	(-)	153	59	90	50	13.5	8000		7.3	4.3	143	58	10.1	0.5	4.6	289	44.1	115	26	No	(－)		No	(2+)	(20-49)	26	0	0	0	0	0	0	0	0	0	0	0	0	0	0	(-)	(-)	(+)	(-)	(-)	(-)	(+)
124	M	17	(-)	167.2	57	120	70	14.4	5200	0.05	6.8		142		13	0.7	5.6	183		92	11.4	No	(1+)		No		(10-19)	28	0	0	1	0	1	1	0	0	0	1	0	0	0	1	(-)	(-)	(+)	(-)	(-)	(-)	(-)
125	M	55	(+)	159.4	52.5	118	83	15.1	8000	0.1	7.1	4.7	232	99	12.9	0.8	5.1	335	34.8	89	19.2	No	(－)	0.3	No	(＋)	(10-19)	10	4	0	0	0	0	0	0	0	0	0	0	0	0	0	(-)	(-)	(+)	(-)	(+)	(-)	(+)
126	M	66	(-)	168.5	60.4	128	74	15	5570	0.2	7		212	273	28.5	1.3	8.4	456	47			No	(2+)	1.5	No	(2+)	(>100)	23	6	0	0	0	0	0	3	0	0	1	0	1	1	0	(-)	(-)	(+)	(-)	(-)	(-)	(+)
127	M	32	(-)	175.4	63.2	114	64	13.6	5400	2.26	7.9	4.7	154		15	0.8	4.6	473		124	27.3	No	(1+)		No	(2+)	(50-99)	49	1	0	3	0	3	3	6	8.10811	10.8108	0	1	1	0	1	(-)	(-)	(+)	(-)	(-)	(-)	(+)
128	F	56	(-)	157	52	130	70	11.5	4290	0.1	6.9	4.3	205	143	17.6	0.8	4.8						(2+)	0.735	No	(－)	(0-4)	49	33	0	0	0	0	0	0	0	0	0	0	0	1	0	(+)	(-)	(+)	(-)	(+)	(-)	(+)
129	M	44	(-)	168.5	63.7	120	80	12.6	7100	0.04	6.5	4.1	154	107	20.8	1.11	5	572		105.8	22.5	No	(＋)	0.8	No	(3+)	(10-19)	7	0	2	2	0	4	4	1	15.3846	0	0	0	1	0	2	(-)	(-)	(+)	(-)	(+)	(-)	(+)
130	M	29	(-)	168	64.8	134	74	16.2	5000	0.3	7.9	5	196		10.6	0.7	5.6	317	40	76	15	No	(－)	0.106	No	(1+)	(10-19)	33	0	0	2	0	2	2	0	0	10.3448	1	0	0	0	1	(-)	(-)	(+)	(-)	(+)	(-)	(+)
131	M	27	(-)	170	58	142	84	17.4	8000	0.04	7	4.7	200	108	16.3	0.88		301	44	114.7	27.1	No	(±)	0.28	No	(2+)	(20-49)	27	0	0	0	0	0	0	0	5.55556	11.1111	0	0	0	0	0	(-)	(-)	(+)	(-)	(+)	(-)	(+)
132	F	18		163.5	50.1	110	60	9.8	5800	0.05	7.8		177		11	0.6	3.6	180		81.6	11.6	No	(1+)		No	(3+)	(>100)	42	0	0	0	0	0	0	0	0	57.1429	0	0	0	0	0	(-)	(-)	(+)	(-)	(+)	(-)	(+)
133	F	39		162.5	55.4	142	80	11.5	7800	1.56	5.8	3.1	213	44	14	0.7	3.9	207		89.6	26.2	No	(2+)		No	(3+)	(>100)	17	1	0	2	0	2	2	1	25	12.5	1	1	1	1	1	(-)	(-)	(+)	(-)	(+)	(-)	(+)
134	M	58	(+)	168.5	70.6	130	90	15.6	6600	0.1	7.8	4.8	182	136	20.3	1.5	6.6	471	52	153	44.1	No	(3+)		No	(－)	(0-4)	15	4	0	0	1	1	0	1	0	0	0	0	1	1	0	(-)	(-)	(+)	(-)	(+)	(-)	(+)
135	M	63	(+)	166.7	73	176	94	13.8	6800	0.4	6.4		219	270	15.9	1	8.1	462	57			No	(1+)	2.3	No	(1+)	(0-4)	15	6	0	0	0	0	0	1	0	61.1111	1	0	1	0	0	(-)	(-)	(+)	(-)	(-)	(-)	(+)
136	M	64	(+)	161.2	58.7	138	88	10.7	4700	0.47	6.6	3.6	177	44	19.6	1.2	6.9	468		69	10	Yes	(＋)	0.26	No	(3+)	(10-19)	27	4	0	0	0	0	0	0	3.33333	3.33333	1	1	0	0	0	(-)	(-)	(+)	(+)	(+)	(+)	(+)
137	F	18		146.1	43.5	102	50	12.6	5300	0.08	7.5	4.8	161		13	0.5	2.8	172		87	10	Yes	(1+)		No	(3+)	(>100)	12	0	0	0	0	0	0	0	0	0	0	0	0	0	0	(-)	(-)	(+)	(-)	(+)	(-)	(+)
138	F	20	(-)	157	47.8	108	54	12.8	4600	0.02	6.8	4.3	170	42	18.8	0.59	4.1	365	32.1	89.4	16.2	No	(±)	0.1	No	(3+)	(50-99)	37	0	2	0	0	2	2	0	25	0	1	1	0	0	1	(+)	(-)	(+)	(-)	(+)	(-)	(+)
139	M	21	(-)	178.1	67.2	105	65	15.5	7900	0.04	7.3	4.8	204	145	8.7	0.87	4.6	381	30.6	76.8	13.1	No	(－)	0.07	No	(2+)	(10-19)	24	0	1	0	0	1	1	0	2.5641	2.5641	1	0	0	0	1	(+)	(-)	(+)	(-)	(+)	(-)	(+)
140	F	31	(+)	163	97	144	90	13.8	12400	0.3	6.7	3.4	204	244	12.8	0.7		414	56	140	32	No	(3+)		No	(3+)	(50-99)	30	18	0	1	0	1	1	2	16.6667	0	0	0	1	1	1	(-)	(-)	(+)	(-)	(+)	(-)	(+)
141	F	75	(+)	144.7	54.5	160	70	9.9	6100	0.3	3.9	2	236	159	13.4	0.6	4.5	128		81	17	No	(3+)	8.3	Yes	(2+)	(0-4)	16	2	0	0	0	0	0	0	0	0	1	1	0	0	0	(-)	(-)	(+)	(+)	(+)	(-)	(-)
142	M	37	(-)	161.5	51.84	114	78	14.1	6800	0.02	6.7	4.3	147	133	18.7	1.48	8	239	57	99.8	28.6	No	(1+)	0.11	No	(－)	(0-4)	14	5	0	0	0	0	0	0	0	8	0	0	0	1	0	(-)	(-)	(+)	(-)	(-)	(-)	(+)
143	M	76	(+)	166	63			12.6	8100	0.3	5.7	3.1	142	42	18.1	0.9		185		72	15	Yes	(3+)	2.5	No	(＋)	(0-4)	20	0	0	1	0	1	1	0	25	4.16667	1	1	0	0	1	(-)	(-)	(+)	(-)	(+)	(-)	(+)
144	F	48		151.5	39.4	120	60	12.8	6500	0.11	5.8	2.9	207	151	10	0.4	2.7	279		103	33.4	No	(2+)		No	(2+)	(10-19)	49	13	0	2	0	2	2	1	0	0	1	1	1	1	1	(-)	(-)	(+)	(-)	(+)	(-)	(+)
145	F	66	(-)	150.3	50.4	125	65	11.6	4900	0.05	6.5	3.6	249	180	22.1	0.77	6.2	581	43.5	106.9	25.1	No	(2+)	0.4	No	(3+)	(>100)	32	5	0	0	2	2	0	1	0	6.25	1	0	1	0	0	(-)	(-)	(+)	(-)	(+)	(-)	(+)
146	M	17	(-)	176.5	73.3	105	71	14.5	5600	0.07	7.3	4.4	167	82	13.6	0.76	7.1	267	39.9	129	24	No	(2+)	0.2	No	(3+)	(>100)	39	1	0	0	0	0	0	0	26.9231	0	1	0	0	0	0	(-)	(-)	(+)	(-)	(+)	(-)	(+)
147	M	34	(-)	173.2	70.1	112	70	14.3	7500	0.04	6.7	4.4	194	83	12.8	0.95	5.3	299	36	95.2	22.2	No	(±)		No	(＋)	(5-9)	41	2	0	0	0	0	0	1	0	9.09091	1	0	1	0	0	(-)	(-)	(+)	(-)	(-)	(-)	(+)
148	M	47	(-)	174	80.6	110	62	13.5	5200	0.04	6.3	4	191	207	18.9	1.06	7.6	306		125.9	33.5	No	(3+)	1.5	No	(3+)	(>100)	26	0	6	2	0	8	8	0	13.3333	13.3333	1	0	0	0	2	(-)	(-)	(+)	(-)	(+)	(-)	(+)
149	F	36		171.4	52	105	60	10	6000	0.05	5.5		179		18	0.7	4.5	320		73.5	11.4	No	(2+)		No	(2+)	(50-99)	32	0	3	3	0	6	6	1	0	8	0	0	1	0	1	(-)	(-)	(+)	(+)	(+)	(-)	(+)
150	M	56	(+)	165.9	67.9	146	98	15.7	6700	0.04	6.3	4.1	228	156	18.6	1.29	7	450	34	103.2	21.9	No	(2+)	1.6	No	(3+)	(10-19)	14	11	0	0	0	0	0	0	0	12.5	0	0	0	1	0	(-)	(-)	(+)	(-)	(+)	(-)	(+)
151	M	46	(+)	173	115.6	162	96	13.7	7700	0.3	5.5		188	329	24	1.7	8.4	260					(2+)		No	(±)	(0-4)	22	6	0	0	0	0	0	3	38.4615	7.69231	0	0	1	1	0	(-)	(-)	(+)	(-)	(+)	(-)	(+)
152	M	16	(-)	167.8	58.2	116	55	15.9	5700	0.02	7	4.3	165	122	12	0.9	6.3	246	31.8	89.5	16.9	No	(1+)		No	(3+)	(20-49)	31	0	0	0	0	0	0	2	21.9512	2.43902	0	1	1	0	0	(-)	(-)	(+)	(-)	(+)	(-)	(+)
153	F	17	(-)	159.2	48.8	100	50	12.4	5800	0.48	6.3	3.8	117	147	8.5	0.5	3.8	218	41.7	115.2	27.7	No	(1+)		No	(2+)	(20-49)	26	0	3	0	0	3	3	0	0	0	1	0	0	0	1	(+)	(-)	(+)	(-)	(+)	(-)	(+)
154	F	43	(-)	155	61.3	108	44	14.1	5600	0.1	7.5	4.7	164	128	8.4	0.53	3	516		110.5	10.9	Yes	(－)	0.1	No	(3+)	(20-49)	16	2	0	0	0	0	0	0	4	12	1	0	0	0	0	(-)	(-)	(+)	(-)	(+)	(-)	(+)
155	M	18	(-)	170	61	110	60	13.9	8200	0.03	7.1	4.5	137	72	10	0.7	5.3	337		88.4	12.6	No	(－)	0.005	No	(3+)	(0-4)	29	2	0	1	0	1	1	0	23.0769	0	1	0	0	0	1	(-)	(-)	(+)	(-)	(-)	(-)	(+)
156	F	60	(-)	148.5	55	110	60	9.6	9900	12.7	5.4	3.1	92		28	1.6	1.8		49.4	124	31	No	(2+)	0.63	No	(3+)	(>100)	30	3	4	3	0	7	7	2	50	0	1	0	1	0	1	(-)	(-)	(+)	(-)	(+)	(-)	(+)
157	F	21	(-)	162.7	50.9	100	56	12.9	8100	0.04	7	4	180	53	10	0.6	5.1	263	31.3	82.7	14.5	No	(1+)		No	(3+)	(20-49)	18	0	0	0	0	1	0	1	0	33.3333	0	0	1	0	0	(-)	(-)	(+)	(-)	(+)	(-)	(+)
158	F	50	(+)	158.8	69	141	73	10.7	10350	0.05	6.8	4.3	202	243	19.4	0.85	5.9	249		102	25.5	No	(2+)	0.55	No	(1+)	(20-49)	12	2	0	0	0	0	0	0	41.6667	16.6667	0	0	0	1	0	(+)	(-)	(+)	(-)	(+)	(-)	(+)
159	M	33	(-)	180.7	82	124	62	14.5	4680	0.05	7	3.9	184	60	8.1	0.71	5.8	295	37.2	117.1	17.3	No	(－)	0.2	No	(2+)	(20-49)	25	2	0	0	0	0	0	1	0	14.2857	0	0	1	0	0	(-)	(-)	(+)	(-)	(+)	(-)	(+)
160	F	53	(+)	163.1	67.5	124	78	12.4	5000	0.04	6.1	3.9	219	193	13.1	1.16	8.3	342	35.8	119.2	28.4	No	(±)	0.3	No	(3+)	(5-9)	8	0	0	0	0	0	0	0	0	0	1	1	0	0	0	(-)	(-)	(+)	(-)	(+)	(-)	(+)
161	M	23	(-)	158.5	51.4	108	52	13.8	6100	0.08	6.4	4.2	190		10.8	0.67	0.67	343		111.9	30.5	No	(2+)	0.2	No	(3+)	(50-99)	36	1	1	2	0	3	3	0	0	0	1	0	0	0	1	(-)	(-)	(+)	(-)	(-)	(-)	(+)
162	M	31	(-)	167.5	64.5	130	92	13.2	5700	0.37	6.3	3.8	209	185	11.5	0.97	9.9	581	49.7	131	36.1	No	(3+)	1.3	No	(3+)	(>100)	21	9	4	3	0	7	7	2	0	0	1	1	1	1	2	(-)	(-)	(+)	(-)	(-)	(-)	(+)
163	M	45	(-)	170	70	150	84	14.1	6880	0.17	6.8	4	287	581	9.9	0.73	8.8	514	45.5	117	26.3	No	(－)	0.1	No	(2+)	(10-19)	30	2	0	0	0	0	0	1	0	0	0	0	1	0	0	(-)	(-)	(+)	(-)	(+)	(-)	(+)
164	F	20	(-)	152.6	53.8	132	94	13.4	8080	0.06	7.8	4.8	253	99	11.9	0.55	4.2	166		131	18.5	No	(1+)	0.0455	No	(1+)	(5-9)	26	0	0	0	0	0	0	1	4.16667	12.5	0	0	1	0	0	(-)	(-)	(+)	(-)	(+)	(-)	(+)
165	M	54	(+)	174.6	85.5	170	100	11.5	5610	0.05	6.1	3.9	177	547	26.3	1.7	7.5	208	42.5	120.3	29.8	No	(3+)	2.6	No	(±)	(0-4)	20	12	0	0	1	1	0	1	12.9032	6.45161	0	0	1	2	0	(-)	(-)	(+)	(-)	(+)	(-)	(+)
166	F	31	(-)	165.9	48.7	110	70	12.2	6400	0.1	5.1	3	334	77	13.2	0.65	3.8	302					(3+)	5	Yes	(3+)	(50-99)	16	3	0	0	0	0	0	2	0	64	1	0	1	1	0	(-)	(-)	(+)	(-)	(+)	(-)	(+)
167	F	23	(-)	164	49	93	57	12.9	7500	0.02	6.2	3.8	138	67	12	0.6	4.6	278	40.4	98.6	19	No	(2+)	0.14	No	(3+)	(>100)	14	0	0	0	0	0	0	1	10	33.3333	0	0	1	0	0	(-)	(-)	(+)	(-)	(+)	(-)	(+)
168	F	50	(+)	155.3	53.8	140	86	14.1	4300	0.05	5.9	3.7	237	112	14.7	1.05	7.7	347	36.4	97.6	18.4	No	(2+)	0.7	No	(＋)	(5-9)	19	7	0	0	0	0	0	1	0	0	0	0	1	0	0	(-)	(-)	(+)	(-)	(+)	(-)	(+)
169	F	31	(-)	156.1	55.4	118	72	13.8	7320	0.11	6	3.6	283	190	16.1	0.81	5.4	271	42.3	99.5	31.5	No	(2+)	2.4	No	(2+)	(10-19)	21	10	0	2	0	2	2	0	4.87805	9.7561	0	0	0	2	1	(-)	(-)	(+)	(-)	(+)	(-)	(+)
170	M	57	(+)	167	72	130	80	17.9	5100	0.07	7.2	4.5	166	178	12	1.1	4.9	390	44.5	101	22	No	(2+)	0.72	No	(±)	(0-4)	17	5	0	0	0	0	0	2	30.303	15.1515	1	0	1	1	0	(-)	(-)	(+)	(-)	(+)	(-)	(+)
171	M	18	(-)	156	51	117	63	14.7	6300	0.02	5.5	3.7	228	138	14	0.8	7	126		88.2	18.4	No	(3+)	1.75	No	(3+)	(>100)	25	3	0	1	0	1	1	0	4.54545	0	0	0	0	1	1	(+)	(-)	(+)	(-)	(+)	(-)	(+)
172	F	55	(-)	150.5	43.9	128	98	9.3		3.98	7.7	4			21	1.3				131	35.9	No	(1+)		No	(3+)	(50-99)	11	3	1	1	0	2	2	0	0	20	0	0	0	1	1	(+)	(-)	(+)	(-)	(+)	(-)	(+)
173	M	50	(-)	167	68.9	90	50	15.1	7900	0.3	7.5	5.1	186	117	18.8	0.7	6.5	405		121	26	No	(＋)	0.17	No	(±)	(5-9)	20	0	0	0	0	0	0	0	0	14.2857	0	0	0	0	0	(-)	(-)	(+)	(-)	(+)	(-)	(-)
174	F	26	(-)	154	46	108	70	12.9	7500	0.04	6.5	4			13	0.6	6						(±)		No	(3+)	(5-9)	25	3	0	1	0	1	1	0	0	2.38095	1	1	0	0	1	(-)	(-)	(+)	(-)	(+)	(-)	(+)
175	F	16	(-)	163	56	120	70	14.2	8000		7	4	204	76	13.3	0.5		392	66	128	24	No	(1+)		No	(2+)	(20-49)	13	0	0	0	0	0	0		0	0	1	1	1	0	0	(-)	(-)	(+)	(-)	(+)	(-)	(+)
176	F	42	(-)	156	46.8	118	76	14.6	8000	0.02	7.2	4.2	286	91	15.2	0.67	2.7	264		111	23.9	No	(3+)	0.6	No	(2+)	(10-19)	25	3	0	1	0	1	1	1	29.4118	0	0	0	1	0	1	(+)	(-)	(+)	(-)	(+)	(-)	(+)
177	F	23	(-)	158	59	102	57	11.3	4600	0.1	6		157	26	8.5	0.5	3.4	309	36			No	(±)	2	No	(2+)	(20-49)	13	0	0	0	2	2	0	0	0	0	1	0	0	1	0	(-)	(-)	(+)	(-)	(+)	(-)	(+)
178	F	30	(+)	146	86	90	62	12	3900	0.1	6.7	3.9	212	234	20	1	6.7	179	40.4	121	24.6	No	(3+)	1.12	No	(－)	(0-4)	16	10	0	0	0	0	0	1	0	0	0	1	1	1	0	(-)	(-)	(+)	(-)	(+)	(-)	(+)
179	F	26	(-)	158	48.7	117	68	12	3920	0.1	7.2	4.6	179		11.1	0.6	3.7	491		95	18	No	(－)		No	(－)	(20-49)	13	0	0	3	0	3	3	1	12.5	0	1	0	1	0	1	(-)	(-)	(+)	(-)	(+)	(-)	(+)
180	M	17	(-)	170	63	115	55	16	8300	0.1	7.3	4.6	176	82	14.5	0.8	6.6	407	38.2	108.5	26.3	No	(＋)	0.1	No	(2+)	(20-49)	30	0	0	0	1	1	0	0	22.2222	16.6667	0	0	0	0	0	(+)	(-)	(+)	(-)	(+)	(-)	(+)
181	M	26	(+)	182.7	70.2	206	126	12.2	5440	0.03	5.7	3.8	206	120	40.2	3.76	0	268	50.5	105	29	No	(3+)	2.2	No	(2+)	(5-9)	2	0	0	1	0	1	1	0	0	7.69231	0	0	0	2	2	(+)	(-)	(+)	(-)	(+)	(-)	(+)
182	M	58	(-)	169	81	110	70	11.9	7000	0.3	5.6	3.4	231		21.8	1.1	7.2		51	101	26	No	(3+)		No	(2+)	(5-9)	15	3	1	2	0	3	3	1	6.06061	0	0	0	1	1	1	(-)	(-)	(+)	(-)	(-)	(-)	(+)
183	F	29	(-)	150.7	45	120	60	11.4	4400	0.31	7.1	3.9			9.2	0.4	6.2	316	32	137	42.1	No	(1+)	0.55	No	(3+)	(50-99)	35	2	0	0	1	1	0	0	4.16667	20.8333	1	1	0	0	0	(-)	(-)	(+)	(-)	(+)	(-)	(+)
184	F	51	(-)	159	81	118	80	11.1	6320	0.2	6.9		233	94	12.1	0.5	5.4		13	17	21.7	Yes	(－)		No	(2+)	(20-49)	14	1	0	0	0	0	0	0	5.55556	5.55556	1	0	0	1	0	(-)	(-)	(+)	(-)	(+)	(-)	(+)
185	M	17	(-)	181.4	63	118	86	10.3	5100	0.3	7.7	4.5	155		7	0.8	6.7	379	45	109	15	No	(2+)		No	(2+)	(5-9)	34	1	7	5	0	12	12	0	0	43.75	1	1	0	0	2	(-)	(-)	(+)	(-)	(+)	(-)	(+)
186	F	18		158	63.6	120	70	13.2	5600	0.05	7	4.5	135	92	8	0.6	4.4	198		104	26.5	No	(±)		No	(2+)	(10-19)	34	0	0	1	0	1	1	0	0	0	1	1	0	0	1	(+)	(-)	(+)	(-)	(+)	(-)	(+)
187	F	40	(-)	160.2	63.7	120	80	12.7	5500	4.5	6.9	4.3	222	139	12.6	0.7	5.1	454	47	142	29	No	(1+)		No	(2+)	(20-49)	8	0	0	1	0	1	1	1	0	25	1	0	1	1	1	(-)	(-)	(+)	(-)	(+)	(+)	(+)
188	F	16		161	47.3	110	58	13.5	5600	0.05	8.1		190		13	0.5	4	181		88.7	22.7	No	(1+)		No	(2+)	(0-4)	20	0	0	0	0	0	0	0	11.1111	11.1111	1	0	0	0	0	(-)	(-)	(+)	(-)	(+)	(-)	(+)
189	F	17	(-)	148	45.3	110	65	13.8	7800	0.04	8.3	5	190		14.7	0.53	5.3	276		116.8	20.7	No	(－)		No	(3+)	(20-49)	4	0	0	0	0	0	0	0	2.85714	5.71429	0	0	0	0	0	(+)	(-)	(+)	(-)	(+)	(-)	(+)
190	F	23		168.8	54.5	105	61	11.8	6700	0.05	7.5	4.5	201		10	0.7	4.1	437		86.8	14.3	No	(±)		No	(3+)	(>100)	58	6	0	0	0	0	0	0	9.375	0	1	1	0	1	0	(-)	(-)	(+)	(-)	(+)	(-)	(+)
191	F	34	(-)	165.3	67.2	108	69	12.9	6100	0.07	6.4	4.1	392	317	8.4	0.49	4.3	118	32.8	111.1	21.1	No	(－)		No	(3+)	(50-99)	41	2	0	0	0	0	0	0	6.25	18.75	1	1	0	0	0	(+)	(-)	(+)	(-)	(+)	(-)	(+)
192	F	40	(-)	159.8	46.4	105	55	12.5	5400	0.01	5.7	3.7	177	45	14.7	0.6	4.2	218	36	105	12.9	No	(1+)		No	(3+)	(10-19)	35	1	0	4	0	4	4	1	0	62.5	1	0	1	1	1	(-)	(-)	(+)	(-)	(+)	(-)	(+)
193	M	69	(-)	168	67.1	114	78	12.1	7200	0.12	5.7	3.2	234	312	23	2.52	5.9	373	42.8	98.6	23.8	No	(3+)	5.7	No	(3+)	(0-4)	12	8	0	0	1	1	0	0	0	6.66667	0	0	0	2	0	(-)	(-)	(+)	(+)	(+)	(+)	(+)
194	F	59	(+)	154	50	153	81	7.3	3440	0.02	5.9	3	158	97	42.2	1.81	7.7	267	28.6	75	17.2	Yes	(3+)	3.54	Yes	(2+)	(0-4)	5	1	0	0	0	0	0	0	33.3333	11.1111	1	1	0	1	0	(-)	(-)	(+)	(-)	(+)	(-)	(+)
195	F	24	(-)	161	46.6			14	5100	0.02	6.9	4.2	147	40	13	0.63	4.4	302		75.6	14	No	(3+)		No	(3+)	(0-4)	17	0	0	0	0	0	0	0	4.7619	2.38095	0	0	0	0	0	(+)	(-)	(+)	(-)	(+)	(-)	(+)
196	M	27	(-)	170	55.2	109	67	14.5	5100	0.02	6.4	4.1	175	66	18	0.87	7.2	308	49.5			No	(2+)		No			41	4	0	2	0	2	2	0	7.89474	0	1	1	0	0	1	(+)	(-)	(+)	(+)	(+)	(-)	(+)
197	M	19	(-)	162.2	49.2	128	82	13.6	6500	0.3	7.1	3.9	216	74	14.6	0.8	6.4	270	69	123	29	No	(1+)	0.09	No	(2+)	(20-49)	38	0	0	0	0	0	0		0	6.66667	1	1	1	0	0	(-)	(-)	(+)	(-)	(+)	(-)	(+)
198	F	40	(-)	156.8	57	126	78	10.9	5500		6.5	3.4	231	130	13.4	1.1	5.9	356	32			No	(3+)	1.6	No	(3+)	(>100)	23	3	1	1	0	2	2	1	3.33333	60	0	0	1	2	1	(-)	(-)	(+)	(-)	(+)	(-)	(+)
199	F	16		160.5	55.8	120	70	11.8	8100	0.14	4.8	2.6	199	84	15	0.6	4.3	190	39.8	126	21.2	No	(2+)	1.47	No	(3+)	(20-49)	21	0	3	2	0	5	5	1	33.3333	42.8571	1	1	1	1	1	(+)	(-)	(+)	(+)	(+)	(+)	(+)
200	F	30	(-)	165	63	105	59	12.6	7200	0.3	6.6	4.2	203	63	12.1	0.7	4.3	214		79	16	No	(2+)	0.32	No	(－)	(5-9)	30	2	0	0	0	0	0	0	0	18.75	1	0	0	1	0	(-)	(-)	(+)	(-)	(+)	(-)	(+)
201	M	74	(+)	162.4	54.5	132	62	8.9	4000	0.19	4.5	2.3	201		25	1.54		373	38.7	77.1	35	No	(3+)	3.32	No	(3+)	(0-4)	27	9	0	0	0	0	0	0	9.52381	47.619	0	0	0	1	0	(-)	(-)	(+)	(-)	(-)	(+)	(-)
202	M	45	(+)	169	72	130	86	13.1	6800	0.2	7.3	4.6	226	1163	14.6	0.9	5.5	157	55	155	52.3	No	(2+)	0.6	No	(3+)	(0-4)	37	7	0	0	1	1	0	1	0	0	1	1	1	1	0	(-)	(-)	(+)	(-)	(+)	(-)	(+)
203	M	75	(-)	163	65	115	65	9.9	7600	0.2	6.8	3.6	156	73	26.2	1.64	5	650		103	23	No	(1+)	0.145	No	(3+)	(>100)	9	3	0	2	1	3	2	0	3.57143	10.7143	0	0	0	0	1	(-)	(-)	(+)	(-)	(+)	(-)	(+)
204	F	35		157.6	43.2	110	70	11.1	8200	0.05	7.6	4.2	205	47	8	0.5	3.4	489	56.4	112	30.5	No	(－)		No	(3+)	(50-99)	25	2	0	1	0	1	1	1	10.1695	1.69492	1	0	1	1	1	(-)	(-)	(+)	(-)	(+)	(-)	(+)
205	M	63	(+)	157.5	65	148	86	11.4	5100	0.03	6.9	3.9	213	174	13	0.75	5.4	370	44.7	102	18.3	No	(2+)	1.37	No	(－)	(0-4)	10	2	0	0	1	1	0	0	0	0	0	0	0	0	0	(-)	(-)	(+)	(+)	(+)	(-)	(+)
206	M	20	(-)	177	71	126	63	10.7	8700	0.3	7.3	4.3	204	178	14	0.9	8.7	193		126		No	(1+)		No	(－)	(0-4)	27	0	0	0	0	0	0	0	0	0	0	0	0	0	0	(-)	(-)	(+)	(-)	(+)	(-)	(-)
207	M	53	(-)	173	58	115	73	9.5	6900	1.16	4.8	2.4	239	78	21	0.95	5.9	437	60.8	151	56.4	No	(3+)	7.9	Yes	(3+)	(>100)	13	5	0	5	0	5	5	1	6.12245	2.04082	0	1	1	1	2	(-)	(-)	(+)	(-)	(+)	(-)	(-)
208	M	57	(-)	174	68	130	82	10.5	5700	0.19	5.5	3.2	176	111	19	2.32	8.3	303	35.7	74.4	17.1	No	(2+)	1.5	No	(3+)	(>100)	11	7	0	0	1	1	0	0	0	75	0	0	0	0	0	(+)	(-)	(+)	(-)	(-)	(-)	(+)
209	M	17	(-)	171	55.4	122	68	15	5000	0.3	7.6	4.5	170	119	12.4	0.8	5	230		95	13	No	(1+)		No	(＋)	(5-9)	81	1	0	0	0	0	0	0	0	3.44828	0	0	0	0	0	(-)	(-)	(+)	(-)	(-)	(-)	(+)
210	F	67	(+)	149.4	43.1	162	100	12.9	6600	0.02	7.2		241	77	14.8	0.82	3.6	200		122.2	20.2	No	(2+)		No	(2+)	(10-19)	8	3	0	1	0	1	1	0	0	0	0	0	0	0	1	(+)	(-)	(+)	(+)	(+)	(-)	(+)
211	M	17	(-)	176	69	130	70	15.4	7800	0.06	7.1		134	138	7.2	0.71	7.3	190					(1+)	0.1	No	(2+)	(50-99)	14	0	0	0	0	0	0	0	0	0	0	0	0	0	0	(-)	(-)	(+)	(-)	(+)	(-)	(+)
212	F	15	(-)	149	57	110	70	12.5	6700	0.3	6.9	3.2	162	172	11.1	0.7	5.2	300		119	34	No	(＋)		No	(2+)	(50-99)	18	0	0	0	0	0	0	0	0	10	1	1	0	0	0	(+)	(-)	(+)	(-)	(-)	(-)	(+)
213	F	34	(-)	152	52	120	80	14	6300	0.06	7.3	4.8	168	59	18	0.5	3.4	345	34.5	105	21	No	(2+)	0.88	No	(2+)	(10-19)	25	1	0	0	0	0	0	1	0	0	0	0	1	0	0	(-)	(-)	(+)	(-)	(+)	(-)	(+)
214	F	17	(-)	152	43	102	68	12.5	5800	0.3	7.4	4.4	191	169	11.4	0.9	5	398		99	18	No	(2+)		No	(3+)	(20-49)	20	0	0	0	0	0	0	0	0	8	1	0	0	0	0	(-)	(-)	(+)	(-)	(+)	(-)	(+)
215	M	20	(-)					15.9	7400	0.02	6.9	4.5	173	289	18	0.9	5.9	133	33.6	100	16.6	No	(2+)	0.54	No	(3+)	(20-49)	22	0	0	0	0	0	0	0	66.6667	0	0	0	0	0	0	(-)	(-)	(+)	(-)	(+)	(-)	(+)
216	F	26	(-)	152.4	45.9	109	66	13.8	3900	0.39	5.5	3.3	212	165	16.6	0.7	2.9	257		73.2	15.7	No	(3+)	3.2	No	(3+)	(>100)	6	2	0	0	0	0	0	0	0	20	1	1	0	0	0	(+)	(-)	(+)	(-)	(+)	(-)	(+)
217	F	54	(+)	147.9	44.7	160	110	15	4300	0.1	7.2	4.5	207	143	11.3	0.6	5.8	397	48	106	27.8	No	(2+)	0.39	No	(1+)	(0-4)	28	11	0	0	0	0	0	0	11.7647	47.0588	0	0	0	1	0	(-)	(-)	(+)	(-)	(+)	(-)	(+)
218	F	34	(-)	160	72	120	80	12.4		0.01	8.1	3.7	203	58	16	0.6	6.5	908	53	127	28	No	(－)		No	(3+)	(20-49)	18	0	0	0	0	0	0	0	0	0	0	0	0	0	0	(-)	(-)	(+)	(-)	(+)	(-)	(+)
219	M	25	(-)	169	67	125	78	15.3	5700	0.06	6.9	4.9	184	145	22	0.84	6	205		106	18	No	(2+)		No	(2+)	(10-19)	26	0	1	6	0	7	7	3	12.5	12.5	1	0	1	0	2	(-)	(-)	(+)	(-)	(+)	(-)	(+)
220	F	42	(-)		65.2	118	72	13.5	6900	0.17	7	4	237		14	0.76	6.1	456	46.1	144	27.4	No	(3+)	0.6	No	(3+)	(>100)	29	10	0	1	0	2	1	2	0	0	1	1	1	1	1	(-)	(-)	(+)	(-)	(+)	(-)	(+)
221	F	36	(-)	167	60	120	80	11.3	5900	0.04	6.2	3.4	196	69	13	0.59	3.8	429	42.3	110	16	No	(2+)	1.18	No	(3+)	(>100)	44	3	1	2	0	3	3	0	6.66667	60	1	1	0	0	1	(-)	(-)	(+)	(-)	(+)	(-)	(+)
222	M	34		179.3	79.7	140	80	12.5	5600	0.11	5.9	3.5	196		20	1.5	7.5	392		101	19.7	No	(2+)		No	(3+)	(50-99)	34	10	0	0	0	0	0	0	66.6667	11.1111	0	0	0	2	0	(-)	(-)	(+)	(-)	(+)	(-)	(+)
223	M	18	(-)	183	82.5	110	80	15.5	4300	0.3	7.3	5.5	199	64	13	0.9	6.9	326	41	120	22	No	(2+)	0.55	No	(2+)	(5-9)	17	0	0	0	0	0	0	0	13.6364	4.54545	0	0	0	0	0	(-)	(-)	(+)	(-)	(+)	(-)	(+)
224	M	15		169.4	60.1	130	75	14.9	8100	1.48	7.3	4.1	130	42	19	0.7	5.1	444		131	27.5	No	(2+)		No	(2+)	(50-99)	16	1	0	4	0	4	4	0	0	8.69565	1	1	0	0	1	(-)	(-)	(+)	(-)	(+)	(-)	(+)
225	M	15	(-)	175.4	69.5	115	89	15	4670	0.02	7.2	4.3	156	69	15.3	0.68	6.5	439	45.4	129	31.3	No	(1+)	0.05	No	(±)	(0-4)	29	0	0	0	0	0	0	0	0	4.87805	0	0	0	0	0	(-)	(-)	(+)	(-)	(-)	(-)	(+)
226	M	49	(-)	174.5	64	133	83	11.9	6900	0.14	6.6	4	162	127	19	1.38	7	372		88.3	20.9	No	(1+)	0.17	No	(3+)	(20-49)	15	3	0	0	0	0	0	1	0	4	1	1	1	1	0	(-)	(-)	(+)	(-)	(+)	(-)	(+)
227	M	70	(+)	166	72	135	71	12.6	5000	0.3	7.9				17.4	0.9	7.9	354		105	20	No	(2+)		No	(－)	(0-4)	40	4	0	0	0	0	0	0	0	0	1	0	0	1	0	(-)	(-)	(+)	(-)	(+)	(-)	(+)
228	M	21	(-)	168.3	63.3	134	70	14.6	4900	0.01	6.2	4.1	175	89	13	0.93	5.9	280	37.1	98.4	17.9	No	(1+)		No	(3+)	(20-49)	44	2	0	1	0	2	1	0	0	29.4118	1	1	0	0	1	(-)	(-)	(+)	(-)	(-)	(-)	(+)
229	M	29	(-)	167	47	106	63	13.5	6800	0.09	6.1	3.9	156	74	14	0.82	3.2	212	40.9	113	29	No	(－)	0.09	No	(±)	(0-4)	24	5	0	1	0	1	1	1	11.7647	17.6471	1	0	1	0	1	(-)	(-)	(+)	(-)	(+)	(-)	(+)
230	F	27	(-)	149.8	54.3	110	71	11.2	6500	0.08	6.7	4.2	153	53	9	0.49	5.2	438	40.5	108.3	19.1	No	(±)		No	(3+)	(5-9)	33	5	0	8	2	10	8	1	0	4.87805	0	0	1	0	1	(-)	(-)	(+)	(-)	(+)	(-)	(+)
231	F	47	(-)	154.5	41.9	130	70	13.6	5000	0.1	6.9	4.1	195	91	22.2	0.9	5.8	285	37			No	(3+)	0.955	No	(3+)	(>100)	2	0	0	0	0	0	0	0	4	8	0	0	0	0	0	(-)	(-)	(+)	(-)	(+)	(-)	(+)
232	F	17	(-)	161	46.3	119	70	14.2	7400	0.01	6	3.9	170	128	11	0.71	6.1	188	36.5	95.4	13.9	No	(2+)	0.53	No	(3+)	(20-49)	16	0	2	3	0	5	5	0	0	0	1	0	0	0	2	(-)	(-)	(+)	(-)	(+)	(-)	(+)
233	M	26	(+)	179.1	137.1	144	92	14.5	8250	0.8	7	3.6	173	87	11.1	0.8	8.9	478	62			No	(2+)	2.24	No	(3+)	(>100)	12	2	0	5	0	5	5	5	14.2857	0	0	0	1	1	2	(-)	(-)	(+)	(-)	(-)	(-)	(+)
234	M	24		173.7	62.75	108	63	13.5	8700	0.37	5.4	3.1	258	127	20	1	6.6	288	45.4	103	35.9	No	(3+)	7.5	No	(3+)	(50-99)	24	0	4	2	0	6	6	4	0	2.5	1	0	1	0	1	(-)	(-)	(+)	(-)	(+)	(-)	(+)
235	F	23	(+)	155	67	142	81	12	9700	0.3	6.5	3.9	212	179	9.4	0.7	5	316	34	116	21	No		0.58	No	(2+)	(20-49)	18	2	0	1	0	1	1	0	6.66667	13.3333	1	0	0	0	1	(-)	(-)	(+)	(-)	(+)	(-)	(+)
236	F	70	(+)	147	43	174	90	10.4	7000	4.2	7.2	3.1	241		59.4	8.4	7.8	394		141	32	No	(2+)		No	(3+)	(>100)	8	1	1	4	2	7	5	0	62.5	25	0	0	0	1	2	(-)	(-)	(+)	(-)	(-)	(-)	(+)
237	M	37	(+)	165	69	140	86	15.6	7000	0.1	7.6	4.7	228	224	14.9	1.14	6.2	642	45	130	35.5	No	(2+)	0.74	No	(2+)	(10-19)	7	1	0	0	0	0	0	1	18.75	0	1	0	1	1	0	(-)	(-)	(+)	(-)	(-)	(-)	(+)
238	M	17	(-)	183.3	84.6	136	90	13.7	4100	0.3	7.4	4.5	167			0.9	6.4						(2+)	0.63	No	(3+)	(20-49)	24	0	0	0	0	0	0	1	6.81818	6.81818	1	0	1	0	0	(-)	(-)	(+)	(-)	(-)	(-)	(+)
239	M	16		167.5	49.7	100	60	15.1	6900	0.05	7.3	4.6	171		14	0.8	6	324		116	17.4	No	(2+)		No	(3+)	(>100)	8	1	0	0	0	0	0	0	4.7619	0	1	0	0	0	0	(+)	(-)	(+)	(-)	(+)	(-)	(+)
240	F	52	(-)	154	56.9	110	70	12.4	5100	0.04	5.9	3.3	233	369	14.8	0.79	6.4	324		115.2	28.9	No	(2+)	1	No	(3+)	(10-19)	10	1	2	1	0	3	3	0	0	10	0	1	0	0	2	(-)	(-)	(+)	(-)	(-)	(-)	(+)
241	M	26	(-)	168	96.5	124	84	15.3	4600	0.21	7.1	4	169	173	12	0.83	7.6	369	39.4	115	43.5	No	(2+)	1.06	No	(2+)	(0-4)	21	3	0	0	0	0	0	0	0	8.33333	1	0	0	0	0	(-)	(-)	(+)	(-)	(+)	(-)	(+)
242	M	16	(+)	165	65	140	76	14.8	6200	0.05	7	4.3	185		9.7	0.89	6.1	597		123	27.1	No	(1+)		No	(3+)	(20-49)	17	0	0	0	0	0	0	0	0	50	0	0	0	0	0	(+)	(-)	(+)	(-)	(+)	(-)	(+)
243	M	15	(-)	166	59	113	58	15.2	5800	0.25	7.5	4.5	215	137	12.5	0.65	6.7	232		105	22.4	No	(1+)		No	(2+)	(10-19)	12	0	0	0	0	0	0	0	0	35.7143	1	0	0	0	0	(-)	(-)	(+)	(-)	(+)	(-)	(+)
244	M	47	(-)	179	82.3	139	72	16.2	6550	0.5	7.1	4.1	194	981	11.1	0.9	7.2	378	48			No	(2+)	2	No	(±)	(0-4)	12	3	0	0	0	0	0	0	0	14.2857	0	0	0	1	0	(+)	(-)	(+)	(-)	(+)	(-)	(-)
245	F	20	(-)	162	51	100	50	12.1	9000	0.1	6.9	4.3	195	42	10.3	0.7	4.9	156	34	82	17.9	No	(3+)		No	(3+)	(50-99)	8	0	0	0	0		0	0	0	10	1	0	0	0	0	(-)	(-)	(+)	(-)	(+)	(-)	(+)
246	M	47	(-)	162.1	73.8	170	100	12.7	8700	0.18	4.9	2.9	388	397	26.1	2.45	8.4	309	43.7	124.2	32.2	No	(3+)	2.55	No	(3+)	(20-49)	11	2	0	1	2	3	1	0	0	30	0	0	0	2	1	(-)	(-)	(+)	(-)	(+)	(-)	(+)
247	F	26		165.6	54.7	104	52	12.5	9800	0.05	7.7	4.7		45	12	0.5	4.1	566	41.3	92.3	18.5	No	(1+)		No	(3+)	(50-99)	11	0	0	0	0	0	0	0	0	42.3077	0	0	0	0	0	(-)	(-)	(+)	(-)	(+)	(-)	(+)
248	F	22		160.4	63.6	100	60	10.2	7400	0.05	7.8	4.6	193	104	9	0.6	3.4	284		114	25.2	No	(1+)		No	(1+)	(10-19)	15	2	0	0	0	0	0	0	0	8.69565	0	0	0	0	0	(-)	(-)	(+)	(-)	(+)	(-)	(+)
249	F	32	(-)	151.5	50.5			11.1	8800	0.3	7.1	3.7	311		13.7	1.1	7.5	494	35.8	102	27	No	(3+)	4	No	(－)	(0-4)	4	3	0	0	0	0	0	0	31.8182	50	0	0	0	1	0	(-)	(-)	(+)	(-)	(+)	(-)	(+)
250	F	44	(-)	153.7	59.3	137	85	12.1	7800	0.27	6.6	4	255		12.8	0.84	6.8	383					(2+)	0.8	No	(2+)	(10-19)	12	5	0	0	0	0	0	1	10	0	1	1	1	0	0	(-)	(-)	(+)	(-)	(+)	(-)	(+)
251	M	28	(-)	175	61.2	122	62	11.7	11000	0.37	7.4	4	188	81	16	0.74	6.6	253		105	29.1	No	(2+)	1.1	No	(3+)	(>100)	17	0	3	2	0	5	5	0	0	0	1	0	0	0	2	(-)	(-)	(+)	(-)	(+)	(-)	(+)
252	M	19	(-)	172.2	58.8	110	60									1.02		171	45.3	114.4	34.8	No	(2+)	0.5	No			53	4	2	5	0	7	7	0	0	30.7692	1	1	0	0	1	(-)	(-)	(+)	(-)	(+)	(-)	(+)
253	F	25	(-)	149.4	40	126	90	12.9	6300		6.5	3.6	228		10.4	0.4	3.6	516	38	75	18	No	(±)		No	(2+)	(0-4)	11	1	0	0	0	0	0	0	0	8.10811	1	1	0	0	0	(-)	(-)	(+)	(-)	(+)	(-)	(+)
254	M	65	(+)	172.8	78.5	140	70	15.3	5900	0.1	6.9	3.8	227	191	19.9	0.9	6.2	823	44	117	23.8	No	(2+)	1.6	No	(1+)	(0-4)	7	0	0	0	0	0	0	0	0	30.7692	0	0	0	0	0	(+)	(-)	(+)	(-)	(+)	(-)	(+)
255	F	54	(-)	160.7	59.7	158	100	14.9	7400	0.22	5.4	3.3	232	74	19	1.22	5.8	205		124	28.7	No	(3+)	2.7	No	(3+)	(10-19)	21	11	0	3	0	3	3	1	53.8462	0	0	0	1	1	1	(+)	(-)	(+)	(-)	(+)	(-)	(+)
256	M	59	(-)	160	57	148	70	12.5	6600	0.18	7.5	3.5	213	219	24.1	1.31	7.9	498	45.2	125.9	20.2	No	(＋)	0.6	No	(2+)	(5-9)	13	7	0	0	1	1	0	0	11.7647	5.88235	0	1	0	1	0	(-)	(-)	(+)	(-)	(+)	(-)	(+)
257	M	65	(+)	162.7	53.3	130	68	10.4	7400	0.21	5	2.4	195	71	24	1.53	7.9						(3+)	4.6	Yes	(3+)	(>100)	27	15	0	1	0	1	1	0	2.85714	14.2857	0	1	0	1	1	(+)	(+)	(+)	(+)	(+)	(+)	(+)
258	M	26	(-)	177.3	65.3	120	70	15.3	4900	0.04	6.7	4.6	156	49	9.7	0.87	6.2	305	30.6	76.9	16.6	No	(±)	0.3	No	(2+)	(10-19)	31	0	0	0	0	0	0	0	12.5	4.16667	1	0	0	0	0	(+)	(-)	(+)	(-)	(+)	(-)	(+)
259	M	16	(-)	160.7	48.9			13.3	7600	0.1	7.1	4.4	163	43	10	0.63	5.3	340		102	31.3	No	(－)		No	(－)	(20-49)	35	1	0	2	0	2	2	2	12.5	0	1	1	1	0	1	(+)	(-)	(+)	(-)	(+)	(-)	(+)
260	F	29	(-)	151.8	54	110	60	11.9	4100	0.03	5.7	3.6	262	61	13.6	0.64	4.2	172	35.4	91.2	16.6	No	(2+)	0.1	No	(3+)	(20-49)	36	2	1	1	0	2	2	0	11.4286	2.85714	1	1	0	0	1	(-)	(-)	(+)	(+)	(+)	(+)	(+)
261	M	18	(-)	147	46.8	110	56	14.7	6700	0.3	7.1	4		118	15.2	0.6	6.2	315	63	136	20	No	(1+)	0.3	No	(1+)	(0-4)	17	0	0	1	0	1	1	0	9.52381	4.7619	1	1	0	0	1	(+)	(-)	(+)	(+)	(+)	(-)	(+)
262	M	21	(-)			106	64	15.2	5900		6.9		133	80	15.7	0.82	7	274	42	132	34.9	No	(2+)		No	(3+)	(20-49)	7	0	0	1	0	1	1	1	0	30.7692	1	0	1	0	1	(+)	(-)	(+)	(-)	(+)	(-)	(+)
263	F	55	(-)	151	49.3	113	77	10.6	3600		7.4	4.4	196	97	23	1.3	8.1	220	40.4	96	24	No	(±)		No	(2+)	(10-19)	6	1	0	0	0	0	0	0	0	80	0	0	0	0	0	(-)	(-)	(+)	(-)	(-)	(-)	(+)
264	M	35	(-)	180.7	81.6	105	65	15.5	4800	0.04	7.7	4.4	205		10	0.7	5.3	289	40.4			No	(2+)	0.09	No	(3+)	(20-49)	21	0	0	0	0	0	0	0	8.69565	13.0435	0	0	0	0	0	(-)	(-)	(+)	(-)	(+)	(-)	(+)
265	M	24	(-)	167.4	52.5	120	80	15.4	5300	0.05	7.5	5.1	197	53	11.1	0.76	6.4	384	45.4	105.8	39.6	No	(±)	0.4	No	(2+)	(10-19)	39	1	0	0	0	1	0	0	21.4286	7.14286	0	0	0	0	0	(-)	(-)	(+)	(-)	(+)	(-)	(+)
266	M	44	(-)	174.4	57	115	80	14.9	5100	0.03	6.5	4.4	177	71	13.8	0.77	5	335	34.1	88.7	21.8	No	(2+)	0.3	No	(2+)	(50-99)	39	1	1	0	0	1	1	0	0	0	1	0	0	0	1	(-)	(-)	(+)	(-)	(+)	(-)	(+)
267	M	72	(+)	161.5	61	140	70	13.9	9900		5	2.3	171	206	31.4	1.49	10.6	414	42.2	128.7	30.2	No	(3+)	6.05	Yes	(3+)	(>100)	6	2	0	1	0	1	1	1	4.25532	2.12766	0	0	1	1	1	(-)	(-)	(+)	(-)	(+)	(-)	(+)
268	F	64	(-)	145.7	43.9	130	70	10.1	5100	0.08	7.1	4.3	162	123	17.8	1	5.3	429	50.6	95	37.2	No	(－)	0.1	No	(3+)	(20-49)	15	4	0	0	0	0	0	0	7.69231	0	0	1	0	0	0	(-)	(-)	(+)	(-)	(+)	(-)	(+)
269	F	39	(-)			120	70	12.1	4400		6.9			176	12	0.54	5.1	410	38	134	24	No	(1+)		No	(2+)	(20-49)	35	5	0	0	1	1	0	0	0	13.6364	1	1	0	0	0	(-)	(-)	(+)	(-)	(+)	(-)	(+)
270	F	65	(-)	148	44.4	113	79	12.5	6600	0.04	6.3	4	190	67	18.1	1.31	7.9	302		73.2	17.2	No		1.1	No	(2+)	(0-4)	14	8	0	0	0	0	0	0	0	0	0	0	0	1	0	(+)	(-)	(+)	(-)	(+)	(-)	(+)
271	F	30	(+)	150.4	45	151	113	11.7	10100	0.02	5.5	3.3	207	101	15.4	1.1	5.7	254	38	110	44.2	No	(3+)	1.9	No	(2+)	(5-9)	9	1	1	2	0	3	3	0	25	50	1	0	0	1	2	(+)	(+)	(+)	(+)	(+)	(+)	(+)
272	F	23	(-)	151.4	45.7	101	67	12.2	4000	0.03	7.7	4.2			8	0.66	5	212	34.9	84.4	23.7	No	(＋)	0.9	No	(＋)	(0-4)	14	8	0	0	0	0	0	1	0	0	1	0	1	0	0	(+)	(-)	(+)	(-)	(+)	(-)	(+)
273	F	42	(-)	153.6	51.7	120	64	12.3	5300		6.1	3.7	173	81	14	1.2	6.5	333	24.9	67.3	28.2	Yes	(2+)	1.2	No	(2+)	(20-49)	22	9	0	0	0	0	0	0	0	46.6667	0	0	0	1	0	(-)	(-)	(+)	(-)	(+)	(-)	(+)
274	F	52	(+)	143.5	54.1	128	68	12.4	8100	0.88	6.4	3.4	243	152	15.9	0.81	6.3	491	51.4	133	24.5	No	(2+)	1.477	No	(3+)	(50-99)	29	7	0	1	0	2	1	0	0	16.6667	1	1	0	0	1	(-)	(-)	(+)	(-)	(+)	(-)	(+)
275	M	16	(-)	178	63	128	73	13.2	4200	0.1	7.3	4.9	150	70	18.9	0.9	6.4	288	41	113	24.8	No	(±)		No	(3+)	(20-49)	16	0	0	0	0	0	0	0	4	12	1	0	0	0	0	(-)	(-)	(+)	(-)	(-)	(-)	(+)
276	M	62	(+)	167.4	78.9	180	110	14.8	5200	0.8	4.4	1.8	369	346	24.7	1.2	7.6	501	50	114	35.7	No	(3+)	3.6	Yes	(2+)	(0-4)	10	2	0	0	0	0	0	0	0	40.9091	1	0	0	0	0	(-)	(-)	(+)	(-)	(-)	(-)	(+)
277	F	15	(-)	149	40.8	104	62	12.7	4900	0.05	6.8	4.5	154		13.4	0.55	4.3	174	29.3	79.9	17.7	Yes	(±)	0.2	No	(3+)	(20-49)	15	0	0	0	0	0	0	0	0	8.33333	1	0	0	0	0	(+)	(-)	(+)	(-)	(+)	(-)	(+)
278	F	51	(+)	157.6	64.6	149	97	14.3	7700	0.13	7.4	4.4	222	145	15	0.66	4.7	289	39.2	122	26.6	No	(3+)	1.96	No	(－)	(5-9)	14	0	0	1	0	1	1	0	0	61.3636	0	1	0	0	1	(-)	(-)	(+)	(-)	(+)	(-)	(-)
279	M	75	(+)			142	70	11.8	8800	0.3	5	2.2		254	14.3	0.8	3.3	707	41	75	24	No	(2+)	5.15	Yes	(3+)	(5-9)	2	0	0	1	1	2	1	1	6.89655	34.4828	0	0	1	0	2	(-)	(-)	(+)	(-)	(+)	(-)	(+)
280	M	38	(-)	180.3	69.9	110	65	13.9	4400	0.05	6.6	4.4	162	128	19.5	0.85	4.6	297	33.7	68.2	18.8	Yes	(－)	0.1	No	(＋)	(0-4)	15	0	0	0	0	0	0	0	9.09091	27.2727	0	0	0	0	0	(-)	(-)	(+)	(-)	(+)	(-)	(+)
281	F	15		158.6	55.7	121	63	13.2	4700	0.05	7.4	4.6	137	49	9	0.5	4.9	387		98.3	16.7	No	(±)		No	(2+)	(20-49)	29	0	0	0	0	0	0	0	3.44828	41.3793	1	0	0	0	0	(-)	(-)	(+)	(-)	(+)	(-)	(+)
282	M	26	(-)	176	64.1	110	70	14.5	4800		7.1		181	100	12.9	0.79	7	371	29	111	24.4	Yes	(－)		No	(2+)	(5-9)	31	0	0	0	0	0	0	0	0	0	0	0	0	0	0	(-)	(-)	(+)	(-)	(+)	(-)	(+)
283	M	37		166	81			14.8	7030	0.1	6.4	3.9	224	241	13	0.7	4.8						(2+)		No	(－)	(0-4)	10	1	0	0	0	0	0	0	0	12.5	0	0	0	0	0	(-)	(-)	(+)	(-)	(+)	(-)	(-)
284	F	28	(-)	160.5	44.5	97	59	11.6	6700	0.01	7.5	4.5	179	55	10	0.58	4	246	41.5	108	38.8	No	(－)	0.19	No	(3+)	(50-99)	32	0	0	0	0	0	0	0	0	26.6667	1	0	0	0	0	(-)	(-)	(+)	(-)	(+)	(-)	(+)
285	F	32	(+)	151.5	50.1	150	100	13.6	9300	0.1	6.8	4.3	163	80	16.1	0.6	5.8	337	45	103	26.8	No	(±)	0.3	No	(1+)	(0-4)	29	1	0	0	0	0	0	0	5	5	1	0	0	0	0	(-)	(-)	(+)	(-)	(+)	(-)	(+)
286	F	54	(+)	159	59	171	70	12.6	4400		7.3		306	76	9.9	0.5	5.3	450	40	126	28.1	No	(2+)	1.03	No	(1+)	(0-4)	14	5	0	1	0	1	1	1	20	16	0	0	1	0	1	(-)	(-)	(+)	(-)	(+)	(-)	(+)
287	M	37	(-)			128	80	13.7	6940		7.2		144	85	19.5	1.29	5.1	254	39	136	20.4	No	(1+)	0.37	No	(－)	(0-4)	30	9	0	0	0	0	0	0	57.1429	0	0	0	0	1	0	(-)	(-)	(+)	(-)	(+)	(-)	(+)
288	F	33	(-)			102	58	11.6	5900		6.8		170	54	11.7	0.85	3.9	391	30	93	19.2	No	(1+)		No	(2+)	(0-4)	3	0	1	1	0	2	2	0	0	41.6667	0	0	0	0	2	(-)	(-)	(+)	(-)	(+)	(-)	(+)
289	F	35	(-)	157.7	54	103	72	12.9	6300	0.3	5.8	3.3	251	70	14.7	0.5	4.9	284		102	23	No	(3+)	1.6	No	(3+)	(50-99)	35	0	3	2	0	5	5	0	2.5641	2.5641	1	1	0	0	1	(-)	(-)	(+)	(+)	(+)	(+)	(+)
290	M	26	(-)	176.7	53.8	112	66	12.6	9400	0.06	5.8	3.2	215	134	18	1.35	6.3	408	36.4	86.7	22.3	No	(3+)	4.32	No	(3+)	(>100)	25	16	0	0	0	0	0	1	7.69231	7.69231	0	1	1	1	0	(+)	(-)	(+)	(-)	(+)	(-)	(+)
291	M	37	(+)	171.4	65.4	145	90	14.4	5900	0.05	7.2	4.4	214	126	13.6	1.05	8.7	281	51	113.1	21	No	(2+)	1.461	No	(3+)	(10-19)	26	11	0	0	0	0	0	1	0	100	0	0	1	1	0	(-)	(-)	(+)	(-)	(+)	(-)	(+)
292	M	15		164.3	45.96	106	70	14.2	5810	0.05	7.3	4	154	140	14	0.7	7.5	544		108	15.9	No	(1+)		No	(1+)	(10-19)	22	0	0	0	0	0	0	1	0	6.66667	0	0	1	0	0	(-)	(-)	(+)	(-)	(-)	(-)	(+)
293	M	32	(+)	170.6	76	140	80	17.6	5600	0	7.6	4.9	224	501	10.3	1	8.5	225	40	142	25.2	No	(2+)	0.6	No	(－)	(0-4)	34	0	0	0	0	0	0	0	2.7027	18.9189	0	0	0	0	0	(-)	(-)	(+)	(-)	(+)	(-)	(-)
294	M	75	(+)	164.3	42.9	140	86	13	9000	0.3	4.4	1.8	121	74	40.5	1.14	9	322	55	86	17	No	(2+)	1.27	No	(3+)	(5-9)	21	2	0	0	1	1	0	0	0	18.1818	1	1	0	0	0	(+)	(-)	(+)	(+)	(+)	(-)	(-)
295	M	29	(-)	168.5	58.6	112	63	13.9	11200	0.03	5.9	3.6	229	78	28	1.32	6.8	256	42.8	96.7	26.9	No	(1+)	1.99	No	(3+)	(20-49)	16	7	0	0	0	0	0	0	15.7895	5.26316	1	1	0	0	0	(-)	(-)	(+)	(-)	(-)	(-)	(+)
296	F	31	(+)	159	49.2	135	95	12.8	6300	0.08	6.3	3.5	204	64	18	0.61	5.8	441		93.4	23.4	No	(3+)	2.6	No	(3+)	(>100)	28	3	0	1	0	1	1	0	7.14286	14.2857	1	1	0	0	1	(-)	(-)	(+)	(+)	(+)	(-)	(+)
297	M	49	(-)	174.4	66.4	139	88	13.2	6900	0.11	6.3	3.6	184	97	16	1.07	5.2	345	35	108	37.8	No	(2+)	0.8	No	(3+)	(20-49)	16	2	0	0	0	0	0	1	0	20	0	0	1	1	0	(-)	(-)	(+)	(-)	(-)	(-)	(+)
298	M	48	(-)		74.8	100	58	13.5	7700	0.41	6.8		229	190	19.1	1.6	7.7	415	51	162	38.8	No	(1+)	0.569	No	(1+)	(0-4)	5	3	0	0	0	0	0	0	0	27.2727	0	0	0	1	0	(-)	(-)	(+)	(-)	(-)	(-)	(+)
299	M	61	(+)	169.4	65.5	140	90	18.1	6300	0.14	6.6	3.7	183	171	25.2	1.36	5.6	415	43.3	96.8	25.3	No	(3+)	3.1	No	(3+)	(>100)	13	4	1	0	2	3	1	0	11.7647	29.4118	1	1	0	0	1	(+)	(-)	(+)	(-)	(+)	(-)	(+)
300	M	67	(-)	167.4	64.5	120	85	14.7	5000		4.4	2	282	86	8	0.83	3.6	585	33	115	27.6	No	(3+)		No	(3+)	(20-49)	17	2	0	0	1	1	0	0	0	0	0	0	0	0	0	(-)	(-)	(+)	(+)	(+)	(+)	(+)
301	F	63	(-)	151	35.2	114	61	8	5800	5.34	7.5	3.2	168		9	0.56	4.7	1100	38.7	125	22.1	No	(3+)		No	(3+)	(50-99)	26	5	0	2	0	2	2	0	0	12.9032	1	1	0	0	1	(-)	(-)	(+)	(-)	(+)	(-)	(+)
302	F	18	(-)	156.5	53.1	119	67	9.6	7600	0.02	5.6	3.5	202	53	13	0.64	4.7	207					(3+)	0.83	No	(3+)	(50-99)	13	1	3	2	0	5	5	3	4.34783	8.69565	0	1	1	0	2	(+)	(-)	(+)	(-)	(+)	(-)	(+)
303	F	45	(-)	153.2	53.4	111	70	14	6600	0.05	7.6	4.4	174	57	14	0.65	4	425		102	17.2	No	(±)		No	(3+)	(10-19)	11	2	0	0	0	0	0	0	14.2857	0	0	0	0	0	0	(+)	(-)	(+)	(-)	(-)	(-)	(+)
304	F	40	(-)	164	41.8	118	67	12.5	5200	0.04	5.6	3.4	282		8	0.62	6.8	216	48	100	41	No	(－)	0.06	No	(3+)	(20-49)	21	1	0	0	2	2	0	0	26.8293	21.9512	0	0	0	0	0	(-)	(-)	(+)	(-)	(-)	(-)	(+)
305	F	15		138.3	36	98	75	15.4	7250	0.05	7.2	4.3	224		11	0.2	5.7	150	53.5	117	15.9	No	(3+)		No	(1+)	(10-19)	15	0	0	0	0	0	0	0	30.7692	0	0	0	0	0	0	(+)	(-)	(+)	(-)	(+)	(-)	(+)
306	F	30	(-)	164.4	62.5	120	72	12.7	5900		6.9	4.3	160	121	13	0.69	3.4	290	43.1	107	16.3	No	(－)		No	(＋)	(20-49)	42	1	0	1	0	2	1	1	0	0	1	1	1	0	1	(+)	(-)	(+)	(-)	(+)	(-)	(+)
307	F	36	(-)	163.2	66.4	120	78	13.4	6300	0.08	6.3	3.7	209	122	16	1.06	7	363	43	101	33.5	No	(1+)		No	(3+)	(>100)	21	0	0	1	0	1	1	0	0	25	1	1	0	0	1	(-)	(-)	(+)	(-)	(+)	(-)	(+)
308	M	56	(-)	169	69.5	106	69	17	6320	0.05	6.5	4.3	276	178	8.2	0.8	8.4	212	44.5	97	18.8	No	(1+)	0.66	No	(－)	(0-4)	32	0	0	0	0	0	0	1	27.2727	18.1818	0	0	1	0	0	(-)	(-)	(+)	(-)	(-)	(-)	(-)
309	F	49	(-)	153	60	134	82	13.8	6500	0.05	7.1	4	226	211	11.5	0.4	4.6	313	31	100	18.1	No	(1+)	0.25	No	(－)	(0-4)	4	0	0	0	0	0	0	0	15.7895	78.9474	0	0	0	0	0	(-)	(-)	(+)	(-)	(+)	(-)	(-)
310	F	23	(-)	150	63	123	73	13.4	5430	0.1	6.6	4.2	218		12.2	0.7	4.7	186	33			No	(2+)		No	(3+)	(>100)	8	1	1	1	0	2	2	2	0	27.7778	1	1	1	1	1	(-)	(-)	(+)	(-)	(+)	(-)	(+)
311	M	17	(-)		50	110	60	15.7	6800	0.8	7.3	4.4	135		11.4	0.7	6.5	246	41.1	124	16.7	No	(－)	0.1	No	(＋)	(5-9)	5	0	0	0	0	0	0	0	0	10	0	1	0	0	0	(-)	(-)	(+)	(-)	(+)	(-)	(-)
312	F	15		149.6	47.1	92	54	13.3	11120	0.05	7.1	4.3	102	78	11	0.3	3.6	253		103	15.9	No	(2+)		No	(3+)	(>100)	24	0	0	1	0	1	1	1	0	4.34783	0	0	1	0	1	(-)	(-)	(+)	(-)	(+)	(-)	(+)
313	F	38	(-)	160	52	136	72	12	6700	0.45	5.3	3.1	154	91	19.3	1.09	4.9	337	37.5	67.5	23.9	Yes	(2+)	2.6	No	(3+)	(20-49)	21	0	0	5	0	5	5	0	22.2222	11.1111	0	1	0	0	1	(-)	(-)	(+)	(-)	(-)	(-)	(+)
314	M	17	(-)	175.5	56	110	60	15.3	4100	0.05	6.7	4.2	122	86	13.7	0.71	7.3	301	34	93.6	14.4	No	(－)		No	(3+)	(20-49)	40	0	1	0	0	1	1	1	0	57.1429	0	0	1	0	1	(-)	(-)	(+)	(-)	(+)	(-)	(+)
315	F	52	(-)	149.6	46.6	120	70	12.1	6900	0.05	6.8	4		66	20	1.1	8	385	35.1	74.6	21.1	No	(±)	0.2	No	(2+)	(5-9)	31	20	0	0	0	0	0	0	4.08163	26.5306	0	1	0	1	0	(-)	(-)	(+)	(-)	(+)	(-)	(+)
316	M	26	(-)	167	66.7	138	67	14.2	4700	0.03	6.5	4.4	196	65	15.3	0.72	6.5	196	31.5	67.7	16.9	Yes	(±)	0.15	No	(3+)	(>100)	19	0	0	0	0	0	0	0	0	60	1	0	0	0	0	(-)	(-)	(+)	(-)	(+)	(-)	(+)
317	M	23	(-)			133	85	12.4	7100	0.02	6.9	4			22	1.23	7.8	367	35.1	83.5	21.5	No	(2+)	2.1	No	(3+)	(20-49)	18	11	0	0	0	0	0	0	0	0	1	1	0	1	0	(-)	(-)	(+)	(+)	(+)	(-)	(+)
318	F	45	(-)	163.8	66.9	130	79	12.2	7160	0.1	6	3.9	192		12.4	0.6	5	172	41			No	(3+)		No	(2+)	(>100)	19	1	2	1	0	3	3	0	26.6667	73.3333	1	0	0	1	1	(-)	(-)	(+)	(-)	(+)	(-)	(+)
319	F	17	(-)	164.9	57.5	110	70	13.1	5600	0.03	6.9	4.2	165	76	10.6	0.57	4.4	229	41.8	109.6	20.6	No	(±)		No	(3+)	(>100)	19	0	0	1	0	1	1	0	0	23.8095	1	1	0	0	1	(-)	(-)	(+)	(-)	(+)	(-)	(+)
320	F	27	(-)	165.7	56.6	110	80	12.2	6000	0.04	6.8	4.3	161	59	13	0.56	4.1	190	35.9	92	23.1	No	(±)	0.58	No	(3+)	(20-49)	22	0	0	0	1	1	0	0	33.3333	0	1	1	0	1	0	(-)	(-)	(+)	(-)	(+)	(-)	(+)
321	M	16	(-)	165.4	56.3	124	59	14.5	8000	0.01	7.4	4.3	119		11.8	0.81	5.7	236	36	93	20.1	No	(±)	0.26	No	(2+)	(20-49)	8	0	0	0	0	0	0	0	5.26316	21.0526	0	0	0	0	0	(-)	(-)	(+)	(-)	(-)	(-)	(+)
322	M	18	(-)	180.9	113.4	141	75	14.9	9000	0.38	7.7	4.6	141	105	6.8	0.7	9.2	246		124	25	No	(3+)		No	(3+)	(5-9)	116	1	0	0	0	0	0	1	7.5	10	0	0	1	0	0	(-)	(-)	(+)	(-)	(+)	(-)	(+)
323	M	54	(-)	164	53.8	119	62	14.4	4800	0.3	6.6	4	270	234	14.5	1	6.4	279	44	116	35.1	No	(1+)		No	(3+)	(10-19)	36	6	0	2	0	2	2	0	0	20	1	0	0	0	1	(-)	(-)	(+)	(-)	(+)	(-)	(+)
324	F	66	(+)	154.4	62.2	160	80	13.9	5800	0.1	8.1	4.5	176	142	17	0.83	4.3	492		134	17	No	(1+)	0.37	No	(＋)	(0-4)	6	2	1	0	0	1	1	0	0	12.5	0	0	0	1	1	(-)	(-)	(+)	(-)	(+)	(-)	(+)
325	F	19	(+)	156	53.5	147	47	12.4	7270	0.1	7.5	4.2	164		14.9	0.7	5.2	444	50			No	(2+)		No	(3+)	(>100)	21	0	0	0	0	0	0	3	0	0	1	0	1	0	0	(-)	(-)	(+)	(-)	(+)	(-)	(+)
326	M	76	(+)	158.4	55	142	91	14.6	6400	0.3	7.4	4.2		99	16.8	0.8	5.9	398	41.4	85	20	No	(3+)	0.95	No	(3+)	(10-19)	20	1	0	0	0	0	0	0	33.3333	16.6667	1	0	0	1	0	(-)	(-)	(+)	(-)	(+)	(-)	(+)
327	M	66	(+)	162	51.9	110	65	10.6	7000	0.26	4.9	2.4	159	68	20	1.58	9.6	309	30	61.3	17.6	Yes	(2+)	1.08	No	(2+)	(20-49)	17	6	0	0	0	0	0	0	23.0769	19.2308	1	1	0	0	0	(-)	(+)	(+)	(+)	(+)	(+)	(+)
328	F	26	(-)	158	45.8	103	70	14	5000	0.3	7.2	4.5	202	61	10	0.5	4.9	302	40.7	99	19	No	(－)	0.14	No	(3+)	(20-49)	24	3	0	1	0	1	1	0	15.3846	19.2308	1	0	0	1	1	(+)	(-)	(+)	(-)	(-)	(-)	(+)
329	F	33	(-)	163.2	56.1	125	82	12.6	9790	0.03	5.9	3.4	205	90	11.6	0.77	5.5	316	29.2	100	26.1	Yes	(3+)	2.15	No	(3+)	(50-99)	5	1	0	0	0	0	0	0	36.3636	36.3636	0	1	0	0	0	(-)	(-)	(+)	(-)	(+)	(-)	(+)
330	M	61	(-)	169	60.7	124	74	14.3	4200	0.04	5.8	3.9	215		20.4	0.76	5.1	267	37.6	77.9	27.7	No	(2+)	1.4	No	(3+)	(10-19)	20	0	0	0	0	0	0	0	0	16.6667	0	0	0	0	0	(-)	(-)	(+)	(-)	(+)	(-)	(+)
331	M	68	(+)	160	53	119	72	9.1	5900	1.61	5.7	1.9	157	109	30	5.22	4.2	574	42.5	98.9	32.6	No	(3+)	29.9	Yes	(3+)	(>100)	20	1	1	15	2	18	16	0	0	36.8421	0	0	0	1	2	(-)	(-)	(+)	(-)	(+)	(-)	(+)
332	F	24	(-)	171.1	49.5			11.6	7900	1.98	7.4	4.3			11.4	0.84	3.6	309		99	27	No	(1+)	0.63	No	(3+)	(50-99)	12	0	1	1	0	2	2	0	0	0	0	1	0	1	1	(+)	(-)	(+)	(-)	(+)	(-)	(+)
333	M	19	(-)	154	44.5	106	50	15.1	7600	1.82	7.5	4.4	303	96	10	0.77	4.9	336	43	121	30	No	(1+)	0.03	No	(3+)	(50-99)	21	0	0	0	0	0	0	0	43.75	6.25	0	0	0	0	0	(-)	(-)	(+)	(-)	(+)	(-)	(+)
334	F	47	(-)	154	54.3	100	60	10.6	5800		5.5	2.7	241	114	25	1.86	6.2	248	37.6	96.4	28.1	No	(3+)	6	Yes	(2+)	(20-49)	19	15	0	3	0	3	3	2	0	31.25	0	0	1	2	1	(-)	(-)	(+)	(-)	(-)	(-)	(+)
335	F	29	(-)	154.3	44.1	112	64	13.3	4000	0.01	6.8	4.3			10.9	0.43	3.4	200		83	19	No	(－)	0.13	No	(3+)	(20-49)	35	0	0	0	0	0	0	0	0	10	0	0	0	0	0	(-)	(-)	(+)	(-)	(+)	(-)	(+)
336	F	63	(+)	140	38.8	136	84	8.2	7660	7.03	6.8	2.6	140	57	23.3	1.4	3.9	945	60.4	110	23	No	(3+)	6.7	Yes	(3+)	(>100)	51	33	0	4	0	8	4	1	0	22.2222	0	0	1	2	1	(-)	(-)	(+)	(-)	(+)	(-)	(+)
337	F	41	(-)	155.9	45.9	96	64	13.3	4900		6.8	4.1	188	48	12	0.55	4.1	274		92.5	24.1	No	(±)	0	No	(2+)	(20-49)	47	1	1	0	1	2	1	0	7.14286	0	0	1	0	0	1	(-)	(-)	(+)	(-)	(+)	(-)	(+)
338	F	44	(-)	155	52	114	78	10.7	3800	0.03	6.5	3.7			12.6	0.58	4.6	231		91	16	No	(1+)	0.33	No	(3+)	(0-4)	13	1	0	1	0	1	1	1	0	0	0	0	1	0	1	(-)	(-)	(+)	(-)	(+)	(-)	(+)
339	M	57	(+)	171.2	73.7	160	76	16.7	10640	0.6	5.2	2.2		411	14	1.02	6.7	390	51	136	26	No	(2+)	8.41	Yes	(2+)	(0-4)	13	1	6	0	0	6	6	2	30	10	1	1	1	1	2	(-)	(-)	(+)	(+)	(+)	(-)	(+)
340	F	24		162.3	55.8	130	80	13.1	5560	0.05	8.2	5.2	190		9	0.4	3.5	440		95.4	23.5	No	(－)		No	(2+)	(50-99)	33	0	0	0	0	0	0	0	6.89655	24.1379	0	0	0	0	0	(+)	(-)	(+)	(-)	(+)	(-)	(+)
341	F	29	(-)	156.6	47.9	120	70	11.6	6500	0.06	6.7	3.8	155	38	14.1	0.59	3.9	283	35.5	99.6	22.5	No	(2+)	0.43	No	(2+)	(20-49)	12	3	0	0	0	0	0	0	0	64.5161	1	0	0	0	0	(-)	(-)	(+)	(-)	(+)	(-)	(+)
342	F	73	(+)			170	82	10.2	7500	0.3	7.3	3.4	285	245	28.3	1.6	6	798	49	167	31.4	No	(3+)		No	(3+)	(>100)	7	0	0	0	0	0	0	0	0	33.3333	1	1	0	0	0	(-)	(-)	(+)	(-)	(+)	(-)	(+)
343	F	22	(-)	156.3	45.6	100	62	11.4	4400	0.01	6.6	4	190	36	10	0.65	3.9	230	30.4	78	17	No	(－)		No	(2+)	(10-19)	29	1	0	0	0	0	0	0	0	33.3333	0	1	0	0	0	(-)	(-)	(+)	(-)	(-)	(-)	(+)
344	M	57	(-)	164.4	54	120	70	14.1	6000	0.05	6.8	3.9	214	130	12.4	0.7	5.9	341	43.5	118.2	25.4	No	(2+)	0.46	No	(2+)	(20-49)	25	3	0	1	0	1	1	0	0	55.5556	1	1	0	0	1	(-)	(-)	(+)	(-)	(+)	(-)	(+)
345	F	15			56.7	110	60	13.2	9220	0.18	7.3	4.6	199		15	0.7	10.8	209	35.7	113	17.5	No	(2+)		No	(2+)	(10-19)	34	1	3	5	0	8	8	2	0	0	0	1	1	1	1	(-)	(-)	(+)	(-)	(+)	(-)	(+)
346	F	37	(-)	157.1	71.9	110	61	12.7	11300	0.01	6.9	3.6	219	225	15	0.71		495	44.7	122	29	No	(1+)	0.5	No	(3+)	(5-9)	23	2	0	0	0	0	0	0	38.4615	38.4615	1	0	0	0	0	(-)	(-)	(+)	(-)	(-)	(-)	(+)
347	M	67	(-)	156.6	64.2	150	80	13.4	5400	0.02	6.2	3.5	189	199	16	1.03	7.5	395		102.7	25.3	No	(2+)	0.97	No	(－)	(0-4)	29	7	1	0	0	1	1	0	0	13.0435	0	1	0	1	1	(-)	(-)	(+)	(-)	(+)	(-)	(+)
348	F	23	(-)	165.2	56.8	130	70	12.4	4900	0.01	6.9	4.2	189	73	10	0.4	3.7	273		97.4	16.8	No	(2+)		No	(3+)	(>100)	38	0	0	0	0	0	0	1	11.1111	44.4444	0	0	1	0	0	(-)	(-)	(+)	(-)	(-)	(-)	(+)
349	F	34	(-)	156.2	42.5	120	70	11	4400		6.7	4	223	63	10.7	0.56	4.8	384	34.2	69	17.3	Yes	(2+)	0.3	No	(2+)	(10-19)	17	3	0	2	0	2	2	0	0	0	1	1	0	0	1	(-)	(-)	(+)	(+)	(+)	(-)	(+)
350	F	19	(-)	158.2	64.2	98	74	15.3	7040	0.4	4.8	1.6	412	299	9.3	0.81	4.1	166		127	17.8	No	(3+)	3.7	Yes	(3+)	(20-49)	19	0	0	0	0	0	0	0	33.3333	0	1	1	0	1	0	(-)	(-)	(+)	(+)	(+)	(+)	(+)
351	F	55	(-)	161	53	112	62	11.6	5200	0.3	7.5	3.9	206	117	17.1	0.9	6.3	446		86	23	No	(＋)	0.62	No	(3+)	(>100)	15	1	0	0	0	0	0	0	10	5	1	1	0	1	0	(-)	(-)	(+)	(-)	(-)	(-)	(+)
352	M	47	(+)	163.3	68.8	130	80	14.5	10900	0.32	7.6	4.2	202	113	17.6	0.87	8.5	414	40	83.6	19.5	No	(2+)	0.81	No	(3+)	(50-99)	18	5	0	0	0	0	0	1	0	39.2857	1	0	1	0	0	(+)	(-)	(+)	(-)	(+)	(-)	(+)
353	F	63	(-)	146.5	54	138	74	11.9	4750	0.07	5.5	3.1	290	123	17	1	5.2	204	52	107	31.6	No	(3+)		No	(3+)	(20-49)	6	2	1	0	0	1	1	0	14.2857	52.381	1	1	0	1	1	(-)	(-)	(+)	(+)	(+)	(-)	(+)
354	F	64	(-)	162.2	60.5	122	70	9.9	6290	0.05	6.7	4.2	195	103	21.2	0.81	4.7	459	43.7	104	28.9	No	(2+)	0.83	No	(3+)	(50-99)	5	1	0	0	0	0	0	1	7.14286	35.7143	1	0	1	0	0	(-)	(-)	(+)	(-)	(+)	(-)	(+)
355	F	42	(-)	150.8	50.4	115	80	11.9	7200	0.34	7.8	4.1	170	145	6	0.73	3.5	507	34.5	129.6	28.8	No	(±)	0.31	No	(－)	(0-4)	12	1	0	0	0	0	0	0	5.55556	16.6667	0	0	0	0	0	(-)	(-)	(+)	(-)	(+)	(-)	(+)
356	M	76	(+)	162.5	73	182	42	10.6	4800	0.3	5.9	2.5	231	93	13	1.1	6.7	522	33.7	93	30	No	(3+)	6.1	Yes	(＋)	(5-9)	16	9	0	0	0	0	0	0	0	8.33333	1	1	0	1	0	(-)	(-)	(+)	(-)	(+)	(-)	(+)
357	F	20	(-)	159.8	57.2	97	54	12.6	6200	0.02	7.3	4	173		11	0.65	4.6	325	37	96.4	23.9	No	(±)	0.089	No	(3+)	(50-99)	19	1	0	1	0	1	1	0	0	0	0	0	0	0	1	(-)	(-)	(+)	(-)	(-)	(-)	(+)
358	F	49	(+)	160	61	122	64	13.6	7830	0.3	7	4.1		331	13.2	0.95	5.9		54	126	24	No			No			6	1	0	2	0	2	2	0	5	60	1	0	0	0	2	(-)	(-)	(+)	(-)	(+)	(-)	(-)
359	F	54	(+)		61.8	144	80	14.7	5870		7.5	4.3	226	65	14.3	0.6	3.4	195	46	123	41.7	No	(1+)		No	(3+)	(50-99)	12	1	0	0	0	0	0	0	0	60	0	0	0	1	0	(-)	(-)	(+)	(-)	(+)	(-)	(-)
360	F	61	(-)	159	65	120	70	12.9	6600	0.3	7.1	3.9	198	97	18	0.7	5.3						(2+)	0.92	No	(2+)	(5-9)	32	5	0	0	0	0	0	0	0	40	0	1	0	0	0	(-)	(-)	(+)	(-)	(+)	(-)	(-)
361	M	17	(-)	170.5	46.5	120	70	15.4	6500	0.18	7	4.5	177	120	17.7	0.79	6.1	327	37.1			No	(2+)	0.22	No	(2+)	(20-49)	27	0	0	0	1	1	0	0	18.1818	27.2727	0	0	0	0	0	(-)	(-)	(+)	(-)	(+)	(-)	(+)
362	F	47	(-)			136	72	9.8	4500		7.1		277	336	7.1	0.43	6.1	267	41	165	31.1	No	(3+)		No	(1+)	(0-4)	10	1	0	0	0	0	0	0	0	16.6667	1	1	0	0	0	(-)	(-)	(+)	(-)	(+)	(-)	(+)
363	F	33	(+)	158.5	85	160	90	13.5	10700	0.39	6.6	3.8	246	134	10.7	0.54	6.5	393	43.1	112	32.3	No	(2+)	0.32	No	(3+)	(20-49)	17	8	0	1	1	2	1	1	0	6.66667	0	0	1	0	1	(-)	(-)	(+)	(-)	(-)	(-)	(+)
364	M	17	(-)	168.4	44.1	122	85	11.1	5300	0.01	7.1	4.4	151		14	0.58	4	508		86.6	11.6	No	(－)	0.08	No	(±)	(0-4)	14	0	0	0	0	0	0	0	55.5556	0	0	0	0	0	0	(-)	(-)	(+)	(-)	(-)	(-)	(+)
365	F	40	(-)	155	46.4	130	80	11.4	6180		5.8	2.9	145	79	12.7	0.75	4.5	191					(3+)	5.2	Yes	(2+)	(10-19)	13	4	0	0	0	0	0	0	22.2222	44.4444	1	1	0	0	0	(-)	(-)	(+)	(-)	(+)	(-)	(+)
366	M	64	(+)	157	60.5	159	90	13.8	7770		7.2		196	119	21.3	1.1	7.9	459	43	113	43.3	No	(1+)		No	(－)	(0-4)	15	6	0	0	0	0	0	0	0	67.3469	1	0	0	1	0	(-)	(-)	(+)	(-)	(-)	(-)	(+)
367	M	32	(-)	168	56.8	114	70	14.2	6060	0.3	7.1	4.4	155	57	12.2	0.97	7.1	300	40	98	27	No	(±)	0.61	No	(3+)	(10-19)	8	0	0	0	0	0	0	0	0	78.5714	0	0	0	0	0	(-)	(-)	(+)	(-)	(+)	(-)	(+)
368	M	69	(+)	167	74.7	157	59	14.6	9100	0.09	7.4	3.9	150	179	16	1.09	9.3	704		100.3	18.4	No	(3+)	1.36	No	(2+)	(10-19)	9	3	0	0	0	0	0	2	0	0	0	0	1	1	0	(-)	(-)	(+)	(-)	(+)	(-)	(+)
369	F	22	(-)	154.4	57.7	100	66	13.6	7300	0.06	6.6	4.3	201	58	17	0.67	4.4	281	53.4	114.8	29.1	No	(1+)	0.16	No	(＋)	(0-4)	17	1	0	0	0	0	0	0	14.2857	10.7143	0	0	0	0	0	(-)	(-)	(+)	(-)	(+)	(-)	(-)
370	M	21	(+)	171.4	54.9	156	84	12	5630	0.3	6.8	3.9	160	57	13.3	1.06	7	329	54	108	18	No	(1+)	0.3	No	(3+)	(20-49)	10	5	0	0	0	0	0	1	16.6667	0	0	0	1	1	0	(-)	(-)	(+)	(-)	(-)	(-)	(+)
371	M	57	(+)	165	76.6	147	107	18.6	11400	0.3	5.4	2.2	269	217	18.6	1.2	7.3	441		109	28	No	(3+)	4.4	Yes	(3+)	(5-9)	10	1	0	0	0	0	0	1	0	25	1	0	1	0	0	(-)	(-)	(+)	(+)	(-)	(-)	(+)
372	F	63	(+)	159.4	54.6	177	92	11.8	9800	1.59	7	3.2	197		81	4.06	7.5	1159	57.2	91	35.6	No	(3+)	2.7	No	(3+)	(>100)	5	0	5	0	0	5	5	0	0	29.4118	0	0	0	1	2	(-)	(-)	(+)	(+)	(+)	(-)	(+)
373	F	32	(-)	168	58.2	118	71	12.8	4900	0.05	7.9	4.5		82	10	0.4	2.8	500	38	88.5	19.9	No	(1+)		No	(2+)	(20-49)	10	1	0	0	0	0	0	0	9.09091	63.6364	0	0	0	0	0	(-)	(-)	(+)	(-)	(-)	(-)	(+)
374	F	62	(-)	156.5	61	132	61	12.7	7100	0.4	7	4.2	284	258	25.8	1.12	8.6	354		76.9	30.4	No	(2+)	2.4	No	(2+)	(5-9)	2	0	0	0	0	0	0	0	46.1538	7.69231	0	0	0	1	0	(-)	(-)	(+)	(+)	(+)	(-)	(-)
375	M	33	(-)	169.6	62.5	116	69	15.5	5700		7.1	4.3	162	112	15	0.91	5.9	613		80.7	20.7	No	(1+)	0.14	No	(＋)	(5-9)	19	0	0	0	0	0	0	0	0	10	1	0	0	0	0	(-)	(-)	(+)	(-)	(-)	(-)	(+)
376	F	31	(-)	160.3	64.1	100	60	13.1	6200	0.04	6.8	4.4	252	135	8	0.57	5.1	214	41.8	122	23	No	(2+)	1	No	(－)	(0-4)	18	0	0	0	0	0	0	0	4	12	1	1	0	0	0	(-)	(-)	(+)	(+)	(-)	(-)	(+)
377	M	33	(+)	165	68	153	101	14.5	7520	0.3	7.6	4.4	186	152	10.4	0.97	4.9	377	56	120	28	No	(2+)	0.31	No	(3+)	(0-4)	8	1	1	0	0	1	1	0	17.6471	5.88235	0	0	0	0	1	(-)	(-)	(+)	(-)	(-)	(-)	(+)
378	M	38	(-)	168	63.9	111	71	12.9	4200		6.7	4		75	20	1.2	6.7	329		94.9	33.3	No	(1+)		No	(3+)	(20-49)	13	4	0	0	0	0	0	0	0	4.54545	1	0	0	1	0	(-)	(-)	(+)	(-)	(+)	(-)	(+)
379	F	63	(+)	159.4	54.6	177	92	12.6	9500	0.03	5.3	3			69	4.01		361	57.2	91	35.6	No	(3+)	12	Yes	(3+)	(>100)	7	1	4	2	0	6	6	0	6.66667	26.6667	0	0	0	1	2	(-)	(-)	(+)	(+)	(+)	(+)	(+)
380	M	15	(-)		72	108	44	14.5	5130	0.12	7.6	4.6	161		12	0.5	5.8	277	53	123	24.6	No	(1+)		No	(3+)	(20-49)	19	1	1	2	0	3	3	0	20	20	0	0	0	0	1	(-)	(-)	(+)	(-)	(-)	(-)	(+)
381	M	48	(+)	173	77	148	89	15.8	6800	13.5	7.9	5.1	235	151	14.6	0.86		249		198	44	No	(1+)		No	(－)	(0-4)	12	0	0	0	0	0	0	0	28.5714	28.5714	0	0	0	0	0	(-)	(-)	(+)	(-)	(-)	(-)	(+)
382	M	15	(-)	172	65.1	95	56	16.1	5940		6.9	4.5		160	12	0.9	6.4	169		97.2	11.8	No	(3+)		No	(3+)	(20-49)	26	0	0	0	0	0	0	0	0	42.8571	0	0	0	0	0	(-)	(-)	(+)	(-)	(+)	(-)	(+)
383	F	35	(+)	146	45.8	136	86	11.6	5000	0.02	6.6	3.8	160		9	0.75	4.7	407		76.3	21.8	No	(2+)	0.88	No	(3+)	(20-49)	15	2	0	1	0	1	1	1	10	60	1	1	1	0	1			(+)	(-)	(+)	(-)	(+)
384	F	33	(-)	155.5	76.5	110	90	13.9	8060	0.3	7.1	4.1	282	553	5.9	0.52	7.2	136	65	136		No	(2+)	1.59	No	(－)	(0-4)	9	0	0	0	0	0	0	0	0	20	0	0	0	0	0	(-)	(-)	(+)	(-)	(-)	(-)	(-)
385	M	52		168.5	71.9	110	50	14.4	5600	0.3	7.3	4.4	200	99	22.3	1.3	5.9	372		81	18	No	(－)	0.08	No		(5-9)	42	14	0	0	0	0	0	0	7.69231	53.8462	0	0	0	0	0	(-)	(-)	(+)	(-)	(+)	(-)	(+)
386	F	24	(-)	163.1	51.3	107	59	11.9	6600	0.01	7.2	1.4	169		8	0.48	3.8	322	38.8	101	22	No	(1+)	0.14	No	(3+)	(>100)	25	2	0	0	0	0	0	1	20	0	0	0	1	0	0	(-)	(-)	(+)	(-)	(-)	(-)	(+)
387	M	50		166.7	65.6	120	80	13.3	9000	0.14	8.4	4.7		106	15.3	1.18	6.6	624	39.1	90.1	25.4	No	(±)	0.1	No	(3+)	(20-49)	16	5	0	0	0	0	0	0	0	50	0	0	0	0	0	(-)	(-)	(+)	(-)	(+)	(-)	(+)
388	M	60	(-)	164.6	61.2	126	90	13.1	5800	0.08	6.2	3.3	255	151	26	1.15	7.6	328	54.3	107.5	33	No	(1+)	1.05	No	(3+)	(5-9)	11	4	0	0	0	0	0	0	23.3333	10	1	0	0	1	0	(-)	(-)	(+)	(-)	(-)	(-)	(+)
389	M	19	(-)	181.7	68.2	108	64	15.2	5600	0.07	7.1	4.4	198	179	10	0.7	6.2	255		103.1	25	No	(1+)	0.3	No	(2+)	(10-19)	20	1	2	1	0	3	3	0	0	36.3636	1	0	0	0	1	(-)	(-)	(+)	(-)	(+)	(-)	(+)
390	F	66	(+)	153	51.5	116	76	12.9	7200	0.8	7.3	4		102	14.7	0.68	4.3	385	59.6	102.6	34.7	No	(＋)	0.4	No	(3+)	(10-19)	10	1	0	0	0	0	0	0	23.0769	30.7692	0	0	0	1	0		(+)	(+)	(-)	(+)	(-)	(+)
391	M	15	(-)		45.6	119	66	13.4	7310	0.05	7.1	4.5	154		12	0.5	4.8	209	48	113	50.1	No	(－)		No	(3+)	(20-49)	38	0	0	0	0	0	0	0	0	0	1	0	0	0	0	(-)	(-)	(+)	(-)	(-)	(-)	(+)
392	F	61	(+)	155	57.56	132	76	12.7	6600	0.03	7.6	3.8	271		22	1.05	7.1	466	51.3	146.2	45.2	No	(2+)	6.1	No	(2+)	(5-9)	30	4	3	2	2	7	5	4	0	15.625	1	1	1	1	1	(-)	(-)	(+)	(-)	(+)	(-)	(+)
393	F	74	(+)	150.5	40.7	95	47	11	7200	0.78	5.6	1.8	217	71	10.3	0.56	3.3	451		126	50.5	No	(2+)	4.15	Yes	(＋)	(10-19)	7	0	0	0	0	0	0	0	23.3333	13.3333	0	0	0	0	0	(-)	(+)	(+)	(-)	(-)	(-)	(-)
394	M	28	(-)	166	65.1	128	78	15	5000	0.01	4.3	2.2	545	89	16	1.02	7.8	188	39.5	88.3	26.2	No	(2+)	5.17	Yes	(3+)	(>100)	8	0	1	0	0	1	1	0	0	57.1429	1	1	0	0	1	(+)	(-)	(+)	(+)	(+)	(+)	(+)
395	M	55	(+)	173.2	61.4	120	78	12.9	7550	0.3	6.1	3.3	273	212	18.9	1.02	9.2	501	50	98	25	No	(3+)	1.46	No	(3+)	(20-49)	9	0	0	1	4	5	1	2	0	20	1	0	1	1	1	(-)	(-)	(+)	(-)	(+)	(-)	(+)
396	F	63	(-)	144	86.2	134	91	15	11020		5.3	2.4	321	177	8.6	0.64	6.4						(3+)	4.87	Yes	(－)	(0-4)	21	0	0	0	0	0	0	0	0	0	0	0	0	0	0	(-)	(-)	(+)	(-)	(+)	(-)	(+)
397	F	46	(+)	149	47.2	128	89	12.4	10010	0.03	6	3.7	235	100	11.5	0.8	5.5	189	37.4	85	19.9	No	(3+)	2.7	No	(3+)	(10-19)	31	4	0	0	0	0	0	1	0	0	1	1	1	1	0	(-)	(-)	(+)	(-)	(-)	(-)	(-)
398	F	47	(-)			118	51	11.9	4100	0.01	6.3	4.1	244	98	13	0.72	3.3	135		90.3	20.2	No	(2+)	1.35	No	(＋)	(0-4)	23	1	0	0	0	0	0	1	21.7391	21.7391	1	1	1	0	0	(-)	(-)	(+)	(+)	(+)	(-)	(+)
399	M	64	(+)	162.7		139	97	8.8	7700	1.58	6.1	2.9			36	1.3	2.8	161	33.7	119	45	No	(－)	0.11	No	(－)	(0-4)	21	1	0	0	0	0	0	1	0	66.6667	0	0	1	1	0	(-)	(-)	(+)	(-)	(+)	(-)	(-)
400	F	72	(+)	156.5	72.5	138	77	12.6	6100	1.59	7.5	3.1	155	101	24.6	0.8	7.3	772	51	132	34	No	(2+)	1.37	No		(20-49)	31	5	1	0	1	2	1	0	0	40	1	1	0	0	1	(-)	(-)	(+)	(-)	(+)	(-)	(-)
401	M	17	(-)			125	89	12.3	5100	0.22	6.8	4.2	172		9.6	0.76	7.4	463	47			No	(±)		No	(3+)	(>100)	23	0	0	0	0	0	0	0	10	20	1	0	0	0	0	(-)	(-)	(+)	(-)	(+)	(-)	(+)
402	M	77	(-)	159.2	56.5	110	72	14.4	5160	0.09	7.2	4	171		18.3	0.9	5.7	298		112	25.2	No	(2+)		No	(3+)	(>100)	16	4	1	0	0	1	1	2	7.69231	19.2308	1	0	1	0	1	(-)	(-)	(+)	(-)	(+)	(-)	(+)
403	M	59	(+)	165	58	160	88	8.5	5200	0.3	5.6	2	175	69	51.1	1.9	5.8	684	47.9	93	22	No	(3+)	5.65	Yes		(20-49)	5	0	0	0	1	1	0	0	15.6863	64.7059	0	0	0	1	0	(-)	(-)	(+)	(-)	(+)	(-)	(+)
404	F	17	(-)	160.6	58.4	102	60	11.3	6300	0.01	6.5	3.9	140	54	11	0.64	3.3	217		99.3	30.8	No	(±)	0.41	No	(＋)	(5-9)	31	0	1	0	0	1	1	3	16.6667	33.3333	1	1	1	0	1	(-)	(-)	(+)	(-)	(-)	(-)	(+)
405	F	53	(+)	156.9	45.2	115	58	12.2	4600	0.3	7.3	4.5		47	19.4	1.2	7.2	441		69	21	Yes	(2+)	0.49	No		(0-4)	23	3	0	0	0	0	0	1	100	0	1	0	1	0	0	(-)	(-)	(+)	(-)	(+)	(-)	(+)
406	M	16	(-)	185.8	68.4	110	50	15.3	5570	0.3	7.8	4.5	157	108	10.9	0.74	4	349	53	86	13	No	(1+)	0.75	No	(2+)	(5-9)	14	1	0	1	0	1	1	1	85.7143	14.2857	1	0	1	0	1	(-)	(-)	(+)	(-)	(+)	(-)	(+)
407	F	17	(-)	161.4	52.8	112	58	13.1	6340	0.1	7.3	4.3	154	78	10.9	0.85	5.3	305	43	84	14	No	(2+)	0.32	No	(2+)	(5-9)	24	0	0	0	0	0	0	0	0	0	0	0	0	0	0	(-)	(-)	(+)	(-)	(+)	(-)	(-)
408	F	77	(-)	145	27.4	94	54	9.8	11000	7.6	7.7	2.5	152	74	18	1.04	4.8	315	48.9	103.2	23.6	No	(－)		No	(＋)	(20-49)	22	6	5	2	0	7	7	1	0	7.69231	0	0	1	1	2	(-)	(-)	(+)	(-)	(+)	(-)	(+)
409	F	17	(-)	156	59.7	113	69	10.2	9300	0.85	5.4	2.5	207	157	39.7	11.8	18.3	319	10	27	6	Yes	(3+)	3.37	No		(50-99)	10	0	0	0	0	0	0	0	0	23.8095	0	0	0	0	0	(-)	(-)	(+)	(-)	(+)	(-)	(+)
410	F	62	(+)	158.6	61.4	133	52	8.8	2900	0.1	7	3.1	138	86	31	1.33	10.5	689		43.1	10.4	Yes	(±)	0.14	No	(3+)	(50-99)	5	0	0	0	0	0	0	0	54.5455	31.8182	1	0	0	1	0	(+)	(+)	(+)	(+)	(+)	(+)	(+)
411	F	72	(+)	143.7	48.3	165	75	14.7	7320	0.07	6.6	3.8	261	93	22	0.7	6.4	407	43			No	(1+)		No	(2+)	(10-19)	18	3	0	0	0	0	0	1	0	14.8148	1	1	1	0	0	(-)	(-)	(+)	(+)	(+)	(-)	(+)
412	F	25	(-)	166	62.3	104	65	11	5800	2.34	6.5		140	73	11	0.88	3.8	294		119.1	20.5	No	(1+)	0.63	No	(3+)	(50-99)	15	2	2	0	0	2	2	0	0	26.6667	1	1	0	0	1	(-)	(-)	(+)	(-)	(+)	(-)	(-)
413	F	35	(-)	157	66.8	122	66	15	6990	0.24	7.2	4.4	235	310	8.3	0.75	6.8	418	57	124	23	No	(1+)		No	(1+)	(0-4)	40	1	0	0	0	0	0		0	20	0	0	1	0	0	(-)	(-)	(+)	(-)	(-)	(-)	(+)
414	F	87	(+)	142	41.7	154	56	9.3	12700	0.01	8.9	3.8	216	141	61	2.57	8.7	1054	49.3	88.8	39.4	No	(2+)	2.4	No	(2+)	(5-9)	42	18	1	10	2	13	11	8	0	40	1	1	1	1	2	(-)	(-)	(+)	(-)	(+)	(-)	(+)
415	F	42	(-)	163.6	51.2	118	76	9.9	6200	0.04	5.9	3	204	98	22	1.48	5.8	243	41.2	91.7	29.2	No	(2+)	1.28	No	(3+)	(5-9)	44	27	0	0	0	0	0	4	0	4.7619	1	1	1	1	0	(-)	(-)	(+)	(-)	(-)	(-)	(+)
416	M	73	(+)	167.7	72.2	125	70	11.2	9900	8.96	7.6	2.5		76	21	1.01	5.7	579	50.9	130.7	44.5	No	(2+)	1.41	No	(3+)	(50-99)	8	1	0	0	0	0	0	1	0	26.9231	1	1	1	0	0	(-)	(-)	(+)	(-)	(-)	(-)	(-)
417	F	38	(-)	157	53.9			12.2	4600	0.33	7.1	4.5		81	15.9	0.5	3.5	166		107	24	No	(－)	0.21	No	(1+)	(0-4)	37	3	0	0	0	0	0	0	12.5	50	0	0	0	0	0	(-)	(-)	(+)	(-)	(-)	(-)	(-)
418	M	62	(-)	174.3	72	114	65	13.6	5200	0.04	6.7	3.9	240	187	23	1.5	8.4	553		100.5	29.9	No	(1+)	1.15	No	(3+)	(20-49)	23	5	0	1	4	5	1	0	0	0	1	1	0	0	1	(-)	(-)	(+)	(-)	(-)	(-)	(+)
419	F	32	(-)	161.6	60.2	112	60	12.7	4460		6.9	4	224	92	9.2	0.83	4	258	55	124	24	No	(2+)	1.32	No	(3+)	(50-99)	12	0	0	0	0	0	0	1	3.7037	55.5556	0	1	1	0	0	(+)	(-)	(+)	(-)	(+)	(-)	(+)
420	M	66	(-)	167.3	50.2	126	66	10.5	3100	0.03	5.6	2.8	129	58	19	1.23		468	37.6	51.6	22.1	Yes	(－)	0.23	No	(2+)	(10-19)	10	0	0	0	0	0	0	0	0	12.5	1	1	0	0	0	(-)	(-)	(+)	(-)	(+)	(-)	(+)
421	F	41	(-)	161.3	47	98	58	9.7	4630	0.02	6.6	3.9	190	48	11.9	0.5	4	181	44	92	33.5	No	(±)		No	(3+)	(>100)	26	0	0	2	0	2	2	0	0	47.8261	0	1	0	0	1	(-)	(-)	(+)	(-)	(-)	(-)	(+)
422	M	16	(-)	172.2	49.8	130	60	15.8	3050	0.05	7.6	2.2	140		12	0.7	6.3	239		97	15.1	No	(1+)		No	(±)	(5-9)	25	1	0	0	0	0	0	0	0	26.087	0	0	0	0	0	(-)	(-)	(+)	(-)	(-)	(-)	(+)
423	F	22	(-)					12.9	5250	0.1	7.1	4.4	192	57	9	0.5	3.5	205	40	105	18	No	(1+)		No	(2+)	(10-19)	9	0	0	0	0	0	0	0	6.25	15.625	0	0	0	0	0	(-)	(-)	(+)	(-)	(-)	(-)	(+)
424	M	63	(+)	172.8	68	130	80	13.4	4800	0.08	6.7	4.4	18.1	270	17.4	1.06	6.9	300	39.1	91.8	35.4	No	(2+)	0.3	No	(1+)	(10-19)	13	1	0	0	0	0	0	0	16.6667	33.3333	0	0	0	0	0	(-)	(-)	(+)	(-)	(+)	(-)	(+)
425	M	58	(+)	160.6	95.3	150	98	12.9	5580	0.08	6.7	3.7	204		16.4	1.1	9.4	603	36	120	22.1	No	(3+)	2.36	No	(2+)	(10-19)	7	2	0	2	0	2	2	2	0	35.2941	1	1	1	1	2	(-)	(-)	(+)	(-)	(-)	(-)	(+)
426	F	18	(-)	160.8	43	104	60	12.6	4880		5.7	3.7			8.1	0.62	4.5	212					(－)	0.75	No	(2+)	(0-4)	15	0	0	0	0	0	0	1	0	0	0	0	1	0	0	(-)	(-)	(+)	(-)	(-)	(-)	(+)
427	M	22	(-)					14.9	5700	0.1	7.3	4.8		103	9.5	0.7	7.5	289		110	27	No	(2+)	0.51	No	(－)	(0-4)	43	0	0	0	0	0	0	3	0	10	0	1	1	0	0	(-)	(-)	(+)	(-)	(-)	(-)	(+)
428	M	37	(-)	173.7	64.3	157	80	13.1	9500	0.3	4.9	2.1	238	92	19.7	1.5	5.8	182		99	27	No	(3+)	2.03	Yes	(3+)	(>100)	22	11	0	4	3	7	4	1	0	0	0	0	1	0	1	(-)	(-)	(+)	(-)	(+)	(-)	(+)
429	M	69	(+)	160.3	61.3	150	70	14.4	7100	0.22	6.8	3.8	171	70	13.1	0.88	6.3	581	46.5	93	32.6	No	(＋)	0.2	No	(3+)	(20-49)	15	0	0	0	0	0	0	0	0	16.6667	0	1	0	0	0	(-)	(-)	(+)	(-)	(-)	(-)	(+)
430	F	30	(+)	156.4	49.4	90	50	12	5000	0.04	7.1	4.2		70	14.3	0.63	3.8	372	48.3	87.3	17	No	(±)	0.3	No	(3+)	(20-49)	38	0	3	0	0	3	3	4	0	15.3846	1	1	1	0	1	(-)	(-)	(+)	(-)	(+)	(-)	(+)
431	F	64	(+)	163	63.85	150	81	15.4	5200	0.11	7.4	4.5	241	232	11	0.74	4.7	365	46			No	(2+)	0.96	No	(3+)		26	7	0	0	0	0	0	2	26.6667	16.6667	0	1	1	1	0	(-)	(-)	(+)	(-)	(+)	(-)	(+)
432	M	63	(+)	156.4	49.5	125	70	15.8	10400	0.35	6.9	4.3	159	171	15.9	0.8	6.6	491		102	17	No	(2+)	0.87	No	(－)	(5-9)	21	5	0	0	0	0	0	2	12.5	37.5	1	0	1	0	0	(-)	(-)	(+)	(-)	(-)	(-)	(+)
433	F	63	(-)	151	51.8	130	76	8.5	10250	14.3	6.2	4.1	159	99	12.5	1.3	4.9	479	55	161	31.5	No	(3+)	1.98	No	(3+)	(50-99)	22	7	6	4	2	12	10	0	3.44828	24.1379	1	0	0	1	2	(-)	(-)	(+)	(-)	(-)	(-)	(+)
434	F	36	(+)	164	50	140	88	12.9	7600	0.323	6.6	3.5	135			0.6	3.1	641	36			No	(2+)		No	(3+)	(>100)	30	3	0	0	0	0	0	2	5.88235	11.7647	1	1	1	0	0	(-)	(-)	(+)	(-)	(+)	(-)	(+)
435	M	53	(+)	155	48.1	140	93	13.8	7300	0.3	7.5	4.8			26.5	1.1		415		98	25	No	(－)	0.07	No	(－)	(0-4)	9	4	0	0	1	1	0	0	90	5	1	1	0	1	0	(+)	(-)	(+)	(+)	(+)	(-)	(+)
436	M	19	(-)	170.9	61.7	110	60	16.6	4600		6.8	4.4	203	185	10.2	0.85	6.4	274	45	91	23	No	(1+)	0.18	No	(1+)	(5-9)	20	0	0	0	0	0	0	1	8.33333	66.6667	1	0	1	0	0	(-)	(-)	(+)	(-)	(+)	(-)	(+)
437	M	80	(+)	152	44.1	142	78	8.6	9960	4.06	7.2			84	87	5.52	6.6	625	52	95	22	No	(2+)	1.9	No	(3+)	(>100)	33	11	0	0	0	0	0	0	0	33.3333	1	0	0	1	0	(-)	(-)	(+)	(-)	(+)	(-)	(+)
438	F	28	(+)	160.3	47	110	70	12.1	4100	0.05	6.5	4.2	165	55	15.5	0.62	4.5	222	38.8	88.7	18.2	No	(＋)	0.4	No	(－)	(0-4)	14	0	0	0	0	0	0	0	0	0	0	0	0	0	0	(-)	(-)	(+)	(-)	(-)	(-)	(+)
439	F	65	(+)	156.4	55.6	136	80	10.5	3700	0.3	6.5	3.8	294	294	13.4	0.7	5	251		109	18	No	(2+)	0.53	No	(3+)	(20-49)	8	1	0	0	0	0	0	0	5.26316	5.26316	0	0	0	0	0	(-)	(-)	(+)	(-)	(-)	(-)	(+)
440	F	36	(-)	151.7	60	110	70	12.2	5600	0.01	6.7	4.3		60	11.9	0.56	2.8	209	42.4	106.9	24.4	No	(－)	0.1	No	(2+)	(10-19)	12	1	0	0	0	0	0	0	0	20	0	0	0	0	0	(-)	(-)	(+)	(-)	(+)	(-)	(+)
441	M	16	(-)	172.5	60.5	114	72	14.5	5810		5.8	3.2	267	98	21.4	1.17	5.2	280	39	106		No	(3+)	3.54	No	(1+)	(10-19)	17	4	0	0	0	0	0	9	22.7273	22.7273	1	0	1	2	0	(-)	(-)	(+)	(-)	(+)	(-)	(+)
442	M	56	(+)	166	78			12.6	5300	0.3	6.5	4	170	197	17.9	1.2	8.2	329		109	19	No	(2+)	0.48	No	(3+)	(20-49)	28	3	0	2	2	4	2	2	0	10	1	1	1	1	1	(-)	(-)	(+)	(-)	(+)	(-)	(+)
443	M	38	(+)	167.8	77.3	140	98	15.1	6800	0.3	7.4	4.5		155	9	0.82	7.6	445	45.2	122.7	22.1	No	(＋)	0.5	No	(1+)	(0-4)	13	4	0	0	0	0	0	1	87.5	12.5	0	0	1	0	0	(-)	(-)	(+)	(-)	(+)	(-)	(+)
444	M	70	(+)	163	77.3	146	67	12.9	5800		6.5	3.7	243	135	21	0.9	7.5	373	48			No	(2+)		No	(－)	(0-4)	8	2	0	0	0	0	0	1	0	25	1	0	1	0	0	(-)	(-)	(+)	(-)	(-)	(-)	(+)
445	F	50	(+)	147.3	59.2	150	80	12.3	14700	0.5	5.8	3	247	232	18	0.8	4	305	43	181	31	No	(2+)		No	(2+)	(20-49)	16	1	4	3	0	7	7	1	11.1111	16.6667	1	0	1	1	2	(-)	(-)	(+)	(-)	(-)	(-)	(+)
446	F	24	(-)	154.7	56.8	120	60	13.3	7790	0.1	7	4.2	206	91	9.7	0.83	4.4	464	45	104	29	No	(2+)	1.51	No	(2+)	(0-4)	24	1	0	6	0	6	6	5	16.6667	33.3333	1	1	1	1	1	(-)	(-)	(+)	(-)	(-)	(-)	(+)
447	M	58	(-)	169.5	79.8	122	76	13.7	7340	0.1	7.1	3.7	178	135	23	1.31	5.1	510	46	119	28	No	(1+)	0.51	No	(2+)	(10-19)	14	6	0	0	0	0	0		6.45161	16.129	1	0	1	1	0	(-)	(-)	(+)	(-)	(+)	(-)	(+)
448	M	36	(+)	169.5	89.5	160	90	15.2	7500	0.73	7.4	4	191	284	20	1.3	7.7	959		126	25	No	(3+)		No	(±)	(10-19)	10	5	0	0	0	0	0		0	16.6667	1	0	1	1	0	(-)	(-)	(+)	(-)	(+)	(-)	(+)
449	F	27	(-)	155.5	55.3	110	66	12.5	7380	0.05	6.1	3.7	163	77	10	0.4	4	351		62.7	20	Yes	(2+)	0.92	No	(2+)	(20-49)	20	4	0	0	0	0	0	0	0	0	1	0	0	0	0	(-)	(-)	(+)	(-)	(-)	(-)
450	F	43	(-)	156.8	44.1	122	74	13.8	5580	0.1	6	3.4	163	37	12	0.8	5.9	226	55	75	20	No	(2+)	0.55	No	(3+)	(50-99)	15	4	0	0	0	0	0		0	12.5	1	0	1	0	0	(-)	(-)	(+)	(-)	(+)	(-)	(+)
451	M	80	(+)	159	63.9	134	83	7.9	6690	0.62	5.7	2.8	164		27	3.2	7.6	801	39	81.6	26.4	No	(3+)	6.2	Yes	(3+)	(50-99)	19	1	5	1	0	6	6	1	0	33.3333	1	1	1	1	2	(-)	(-)	(+)	(-)	(+)	(-)	(+)
452	M	59	(+)	162.4	77.2	161	98	17.7	5300	0.3	7	4.1	214	105	21.3	1.2	7.3	359	40.8	104	31	No	(2+)	4.81	No	(2+)	(10-19)	12	6	0	0	0	0	0	1	0	0	1	0	1	1	0	(-)	(-)	(+)	(-)	(+)	(-)	(+)
453	F	46	(-)	157.9	51.8	128	78	14.1	8550	0.1	7	4.2	245	153	14.3	0.85	6.2	254	55	76	21	No	(1+)	1.77	No	(1+)	(0-4)	17	5	0	2	0	2	2	2	33.3333	33.3333	1	1	1	0	1	(-)	(-)	(+)	(-)	(+)	(-)	(+)
454	F	65	(+)	154.9	49.1	120	74	11.9	7400	0.02	6.5	3.8	229	164	24	1.58				87.2	19.2	No	(1+)	0.284974	No	(－)	(20-49)	23	11	0	0	0	0	0	0	4.7619	9.52381	0	0	0	1	0	(-)	(-)	(+)	(-)	(+)	(-)	(+)
455	F	49	(+)	159.5	62	120	60	8.4	4380	0.1	6.2	3.1	205	178	10.5	0.72	5.1	494	52	98	20	No	(3+)		No	(3+)	(20-49)	26	5	1	3	2	6	4	2	100	0	1	0	1	1	1	(-)	(-)	(+)	(-)	(+)	(-)	(+)
456	F	46	(-)	160.3	76.8	132	70	14.6	8800		7.7	4.3	244	122	18.7	0.8	5	423	65	116		No	(1+)	0.45	No	(3+)	(20-49)	19	0	0	0	0	0	0	1	60	20	0	0	1	0	0	(-)	(-)	(+)	(-)	(+)	(-)	(+)
457	M	18	(-)	163.7	48.3	112	60	15.1	5070		7.4	4.9	134	73	13.1	0.7	6.9	252	35	75	12	No	(1+)	0.76	No	(3+)	(20-49)	22	2	0	0	0	0	0	0	5	0	0	0	0	0	0	(-)	(-)	(+)	(-)	(+)	(-)	(+)
458	M	27	(-)	176.2	70.3	128	66	16.5	5500	0.01	5.5			108	14.7	1.06	6.5	322	31.7	78.3	16.8	No	(2+)	1.5	No	(2+)	(5-9)	7	1	0	0	0	0	0	1	0	5	1	0	1	1	0	(-)	(-)	(+)	(-)	(+)	(-)	(+)
459	F	76	(+)	148.6	78.6	152	80	8.1	9130	2.77	7.6	3.5	146	156	36.1	3.58	5.1	432	67	133		No	(2+)	1.19	No	(3+)	(20-49)	10	1	0	2	0	2	2	1	0	56.25	1	1	1	1	1	(-)	(-)	(+)	(-)	(+)	(-)	(+)
460	F	40	(+)	155.3	53.1	125	80	11.2	4600	0.3	6.2	3.6	247	140	39.8	2.4	8	318		84	24	No	(3+)	2.28	No	(2+)	(10-19)	5	4	0	0	0	0	0	0	20	10	0	0	0	2	0	(-)	(-)	(+)	(-)	(+)	(-)	(+)
461	F	54	(-)	152.3	53	131	81	11.9	3650	0.049	6	3.7	187	32	11.1	0.62	4	268	32	72	22.4	Yes	(2+)	0.59	No	(2+)	(5-9)	49	0	0	0	0	0	0	1	6.25	25	1	0	1	0	0	(-)	(-)	(+)	(-)	(+)	(-)	(-)
462	F	41	(-)	160.2	47.2	113	77	13.8	5250		6.8	3.7	289		7	0.6	4.2	275		91.1	26.7	No	(1+)	0.56	No	(3+)	(20-49)	22	3	0	0	0	0	0	1	31.8182	27.2727	1	0	1	0	0	(-)	(-)	(+)	(-)	(+)	(-)	(+)
463	M	26	(+)	166.5	56.2	140	80	14.8	6420	0.72	6.6	4.3	180	142	10.8	0.91	5.7	254	57	88	25	No	(±)		No	(1+)	(0-4)	31	2	2	2	0	4	4	4	31.5789	5.26316	1	0	1	0	1	(-)	(-)	(+)	(-)	(+)	(-)	(+)
464	M	53	(+)	166.1	62.5	142	89	12.3	10400	0.3	7	3.8	205	65	16	1.1	7.6	691	41.1	81	19	No	(1+)	0.95	No	(3+)	(20-49)	40	2	1	2	1	4	3	0	10	5	.	1	1	0	1	(-)	(-)	(+)	(-)	(+)	(-)	(+)
[truncated: 19 more columns]
